# Supplementary material for: Ectopic B lymphocyte follicles exacerbate ischemic brain damage via MIF-CD74/CXCR4 and interferon signaling
Source: J Clin Invest. 2026 Mar 2;136(5):e196905. doi: 10.1172/JCI196905 (PMC12948440; doi:10.1172/JCI196905)
Supplement: Supplemental table 1 [file jci-136-196905-s240.xlsx]

## Sheet: Table S1
	p_val	avg_log2FC	pct.1	pct.2	p_val_adj	cluster	gene
Satb1	2.85291e-122	1.00505	0.928	0.608	6.87266e-118	0	Satb1
Bach2	2.13521e-96	0.635596	0.994	0.853	5.14371e-92	0	Bach2
Ets1	2.81555e-71	0.59482	0.967	0.836	6.78265e-67	0	Ets1
Ralgps2	1.79152e-70	0.588133	0.939	0.771	4.31576e-66	0	Ralgps2
Fcer2a	4.13797e-70	0.692577	0.607	0.299	9.96838e-66	0	Fcer2a
Dmxl1	9.24587e-67	0.670517	0.924	0.745	2.22733e-62	0	Dmxl1
Cyth1	6.38635e-64	0.731042	0.902	0.72	1.53847e-59	0	Cyth1
Pag1	4.09101e-62	0.595589	0.907	0.702	9.85525e-58	0	Pag1
Foxo1	8.32452e-61	0.654707	0.906	0.719	2.00538e-56	0	Foxo1
Akt3	3.20615e-60	0.561785	0.909	0.694	7.72363e-56	0	Akt3
Ebf1	7.42492e-60	0.440497	1	0.956	1.78866e-55	0	Ebf1
Inpp5d	1.98509e-59	0.563348	0.981	0.847	4.78209e-55	0	Inpp5d
Brwd1	3.22223e-58	0.583947	0.697	0.438	7.76235e-54	0	Brwd1
Stk17b	4.90216e-56	0.463365	0.987	0.902	1.18093e-51	0	Stk17b
Pxk	7.40449e-56	0.524484	0.785	0.559	1.78374e-51	0	Pxk
Pik3ap1	9.02832e-56	0.615532	0.922	0.758	2.17492e-51	0	Pik3ap1
Lrrk2	9.75927e-56	0.61787	0.761	0.505	2.35101e-51	0	Lrrk2
Fchsd2	1.44496e-55	0.59906	0.925	0.77	3.48091e-51	0	Fchsd2
Cpm	6.84519e-55	0.760575	0.626	0.36	1.64901e-50	0	Cpm
Bank1	4.56556e-54	0.44396	0.995	0.883	1.09984e-49	0	Bank1
Dipk1a	4.67824e-53	0.689123	0.76	0.548	1.12699e-48	0	Dipk1a
Aff3	3.87032e-52	0.429426	0.988	0.849	9.32361e-48	0	Aff3
Sorl1	1.37413e-51	0.550855	0.863	0.676	3.31028e-47	0	Sorl1
Fli1	1.66718e-51	0.476859	0.945	0.796	4.01623e-47	0	Fli1
Ptk2b	3.02261e-49	0.574455	0.819	0.632	7.28146e-45	0	Ptk2b
Zfp608	7.87239e-49	0.557409	0.607	0.355	1.89646e-44	0	Zfp608
Ighd	6.35299e-48	0.472889	0.886	0.68	1.53044e-43	0	Ighd
Foxp1	2.3449e-47	0.371379	0.999	0.922	5.64886e-43	0	Foxp1
Zfp318	7.20663e-47	0.534777	0.733	0.509	1.73608e-42	0	Zfp318
Snx29	7.73236e-46	0.491324	0.837	0.643	1.86273e-41	0	Snx29
Fam107b	1.97617e-45	0.4918	0.953	0.844	4.76059e-41	0	Fam107b
Stat4	3.33358e-44	0.585706	0.657	0.433	8.03059e-40	0	Stat4
Arhgap15	9.93514e-43	0.36731	0.997	0.898	2.39338e-38	0	Arhgap15
Maml3	6.12091e-42	0.595367	0.565	0.337	1.47453e-37	0	Maml3
Mef2c	7.45161e-42	0.469834	0.988	0.951	1.79509e-37	0	Mef2c
Aff4	9.85375e-41	0.479033	0.892	0.714	2.37377e-36	0	Aff4
Irs2	4.73189e-40	0.527256	0.841	0.675	1.13991e-35	0	Irs2
Stap1	5.09005e-40	0.506743	0.833	0.654	1.22619e-35	0	Stap1
Pax5	1.19718e-39	0.37829	0.962	0.795	2.884e-35	0	Pax5
Atp8a1	1.56146e-39	0.511149	0.711	0.53	3.76156e-35	0	Atp8a1
Dgkd	2.48843e-39	0.415914	0.905	0.757	5.99463e-35	0	Dgkd
Pten	7.28532e-39	0.480816	0.87	0.721	1.75503e-34	0	Pten
Tcf12	6.34462e-38	0.446041	0.909	0.771	1.52842e-33	0	Tcf12
Strbp	2.10349e-37	0.518945	0.753	0.582	5.06731e-33	0	Strbp
Prkce	5.48198e-37	0.376269	0.903	0.734	1.32061e-32	0	Prkce
Nipbl	1.74553e-36	0.403793	0.922	0.788	4.20498e-32	0	Nipbl
Retreg1	2.6771e-36	0.44504	0.787	0.624	6.44913e-32	0	Retreg1
Ago2	3.1583e-36	0.490227	0.843	0.674	7.60834e-32	0	Ago2
Scd1	7.84842e-36	0.42827	0.897	0.743	1.89069e-31	0	Scd1
Pde7a	2.24538e-35	0.4628	0.901	0.751	5.40912e-31	0	Pde7a
Cytip	3.10065e-35	0.426662	0.947	0.835	7.46946e-31	0	Cytip
Il21r	4.01572e-35	0.520947	0.567	0.379	9.67387e-31	0	Il21r
Xylt1	9.27145e-35	0.484364	0.884	0.715	2.23349e-30	0	Xylt1
Plk2	1.23395e-34	0.554599	0.479	0.272	2.97258e-30	0	Plk2
Elmo1	1.47153e-34	0.339999	0.963	0.829	3.54493e-30	0	Elmo1
Malt1	4.07237e-34	0.493481	0.898	0.754	9.81034e-30	0	Malt1
Vpreb3	7.64128e-34	0.476132	0.504	0.297	1.84078e-29	0	Vpreb3
Dock2	8.19232e-34	0.336598	0.99	0.869	1.97353e-29	0	Dock2
Rictor	9.85428e-34	0.442966	0.618	0.435	2.3739e-29	0	Rictor
Pecam1	2.19645e-33	0.475442	0.711	0.534	5.29124e-29	0	Pecam1
Sik3	3.17642e-33	0.40459	0.798	0.622	7.652e-29	0	Sik3
Syk	7.48056e-33	0.395768	0.966	0.845	1.80207e-28	0	Syk
Mideas	8.28665e-33	0.465497	0.775	0.582	1.99625e-28	0	Mideas
Dock11	1.70777e-32	0.389032	0.84	0.675	4.11402e-28	0	Dock11
Itsn2	2.70732e-32	0.370301	0.877	0.719	6.52194e-28	0	Itsn2
Ppp3ca	2.85029e-32	0.350339	0.958	0.836	6.86635e-28	0	Ppp3ca
Cerk	3.14158e-32	0.400598	0.799	0.648	7.56807e-28	0	Cerk
Abca1	1.31687e-31	0.34981	0.928	0.819	3.17234e-27	0	Abca1
Gm31243	1.37424e-31	0.295726	0.932	0.781	3.31055e-27	0	Gm31243
Arhgef18	3.73738e-31	0.395222	0.799	0.629	9.00335e-27	0	Arhgef18
Kras	6.88597e-31	0.408259	0.89	0.728	1.65883e-26	0	Kras
Runx1	1.90308e-30	0.394283	0.888	0.735	4.58452e-26	0	Runx1
Fbxo11	2.11638e-30	0.461098	0.916	0.782	5.09837e-26	0	Fbxo11
Cr2	2.44834e-30	0.486728	0.488	0.3	5.89806e-26	0	Cr2
Rasgef1b	2.57108e-30	0.494075	0.74	0.57	6.19373e-26	0	Rasgef1b
Vps37b	1.46627e-29	0.504235	0.68	0.506	3.53225e-25	0	Vps37b
Fcrl1	4.20654e-29	0.37687	0.739	0.57	1.01336e-24	0	Fcrl1
Btla	5.45855e-29	0.435394	0.775	0.625	1.31496e-24	0	Btla
Maml2	1.4219e-28	0.388059	0.807	0.64	3.42536e-24	0	Maml2
Rap1gds1	1.47211e-28	0.414608	0.695	0.514	3.54632e-24	0	Rap1gds1
Zmynd11	1.80592e-28	0.412883	0.704	0.537	4.35046e-24	0	Zmynd11
Dip2b	2.07092e-28	0.39054	0.865	0.702	4.98885e-24	0	Dip2b
Csnk1g3	2.09981e-28	0.372006	0.823	0.676	5.05843e-24	0	Csnk1g3
Ssh2	4.18505e-28	0.448007	0.82	0.68	1.00818e-23	0	Ssh2
Lmbrd1	1.16299e-27	0.371687	0.886	0.748	2.80164e-23	0	Lmbrd1
Susd6	1.23393e-27	0.446944	0.834	0.704	2.97254e-23	0	Susd6
Cmah	1.74164e-27	0.356992	0.82	0.666	4.1956e-23	0	Cmah
Lrch1	2.64771e-27	0.334776	0.764	0.607	6.37833e-23	0	Lrch1
Ppp1r16b	3.24137e-27	0.416235	0.841	0.709	7.80846e-23	0	Ppp1r16b
Heg1	4.59769e-27	0.47582	0.722	0.56	1.10758e-22	0	Heg1
Pip5k1b	4.77896e-27	0.4706	0.453	0.28	1.15125e-22	0	Pip5k1b
Birc3	7.20713e-27	0.343927	0.858	0.703	1.7362e-22	0	Birc3
Abcg1	7.80264e-27	0.367747	0.909	0.764	1.87966e-22	0	Abcg1
Rell1	1.1738e-26	0.547526	0.511	0.353	2.82768e-22	0	Rell1
Tmem131l	1.53963e-26	0.310004	0.831	0.681	3.70897e-22	0	Tmem131l
Plaur	1.60238e-26	0.471236	0.697	0.528	3.86013e-22	0	Plaur
Pgap1	1.83091e-26	0.430706	0.646	0.479	4.41066e-22	0	Pgap1
Ikzf3	2.19407e-26	0.352455	0.918	0.782	5.28551e-22	0	Ikzf3
Prkcb	2.27141e-26	0.289427	0.973	0.819	5.47182e-22	0	Prkcb
Cd55	2.781e-26	0.338118	0.822	0.658	6.69944e-22	0	Cd55
Arih1	2.94846e-26	0.322346	0.945	0.793	7.10283e-22	0	Arih1
Msi2	3.95791e-26	0.318377	0.817	0.669	9.53461e-22	0	Msi2
Arid1b	4.36166e-26	0.30393	0.866	0.705	1.05072e-21	0	Arid1b
Ccr7	4.47685e-26	0.398135	0.757	0.599	1.07847e-21	0	Ccr7
Gm16341	4.86022e-26	0.443602	0.312	0.164	1.17083e-21	0	Gm16341
Ms4a4c	1.63567e-25	0.327845	0.534	0.355	3.94034e-21	0	Ms4a4c
Cyfip2	2.26466e-25	0.328724	0.733	0.598	5.45557e-21	0	Cyfip2
Nsf	2.30246e-25	0.387374	0.834	0.678	5.54664e-21	0	Nsf
Epb41	2.99503e-25	0.382584	0.581	0.412	7.21502e-21	0	Epb41
Bltp1	4.34846e-25	0.34332	0.748	0.58	1.04754e-20	0	Bltp1
Fyn	7.98391e-25	0.477081	0.61	0.459	1.92332e-20	0	Fyn
Cnot4	1.23518e-24	0.330927	0.747	0.606	2.97554e-20	0	Cnot4
B3gnt5	1.40489e-24	0.429079	0.593	0.434	3.38437e-20	0	B3gnt5
Gm48678	2.05522e-24	0.382003	0.669	0.523	4.95102e-20	0	Gm48678
Arhgap26.1	2.21999e-24	0.332641	0.781	0.608	5.34797e-20	0	Arhgap26.1
Hvcn1	5.95415e-24	0.324495	0.831	0.682	1.43436e-19	0	Hvcn1
Smad7	1.13369e-23	0.389125	0.59	0.436	2.73107e-19	0	Smad7
Gm55122	1.3344e-23	0.392712	0.582	0.419	3.21457e-19	0	Gm55122
Kansl1	2.01286e-23	0.316219	0.877	0.734	4.84899e-19	0	Kansl1
Dennd4a	2.1378e-23	0.34484	0.975	0.86	5.14995e-19	0	Dennd4a
Sgms1	3.04195e-23	0.414707	0.678	0.518	7.32806e-19	0	Sgms1
Eml4	3.20577e-23	0.301846	0.896	0.749	7.7227e-19	0	Eml4
Snx30	3.96843e-23	0.348741	0.65	0.502	9.55995e-19	0	Snx30
Atp6v0d1	4.60651e-23	0.344833	0.735	0.596	1.10971e-18	0	Atp6v0d1
Gch1	5.54639e-23	0.358998	0.684	0.525	1.33613e-18	0	Gch1
Polr2a	5.99025e-23	0.352895	0.743	0.599	1.44305e-18	0	Polr2a
Tax1bp1	6.49295e-23	0.270656	0.876	0.751	1.56415e-18	0	Tax1bp1
Rap1b	6.90091e-23	0.315981	0.958	0.864	1.66243e-18	0	Rap1b
Ythdf3	7.66937e-23	0.365688	0.73	0.59	1.84755e-18	0	Ythdf3
Foxn3	1.17132e-22	0.295762	0.939	0.841	2.82172e-18	0	Foxn3
Exoc4	2.4006e-22	0.361114	0.765	0.63	5.78305e-18	0	Exoc4
Ccnd3	2.45861e-22	0.321368	0.892	0.781	5.9228e-18	0	Ccnd3
Mast4	2.74303e-22	0.416174	0.745	0.604	6.60796e-18	0	Mast4
Ablim1	2.84117e-22	0.288231	0.87	0.731	6.84438e-18	0	Ablim1
Irag2	4.51186e-22	0.400168	0.572	0.421	1.08691e-17	0	Irag2
Atg16l2	7.38649e-22	0.368573	0.646	0.499	1.77941e-17	0	Atg16l2
Irak3	8.31693e-22	0.358468	0.517	0.354	2.00355e-17	0	Irak3
Bmp2k	8.44158e-22	0.375654	0.709	0.578	2.03358e-17	0	Bmp2k
Snx9	8.88095e-22	0.344693	0.751	0.605	2.13942e-17	0	Snx9
Junb	9.75684e-22	0.31526	0.933	0.842	2.35042e-17	0	Junb
Cog5	1.01374e-21	0.3384	0.682	0.537	2.44209e-17	0	Cog5
Tecpr1	1.17611e-21	0.388857	0.429	0.282	2.83326e-17	0	Tecpr1
Nrros	1.22821e-21	0.355762	0.635	0.506	2.95876e-17	0	Nrros
Lpp	1.55628e-21	0.413494	0.564	0.416	3.74909e-17	0	Lpp
Gpd2	1.70233e-21	0.395229	0.595	0.445	4.10092e-17	0	Gpd2
Pan3	1.85129e-21	0.300728	0.819	0.689	4.45975e-17	0	Pan3
Tnpo1	2.76857e-21	0.313033	0.631	0.489	6.66948e-17	0	Tnpo1
Map3k1	3.19967e-21	0.336104	0.749	0.618	7.70801e-17	0	Map3k1
Lcorl	3.51131e-21	0.377918	0.651	0.516	8.45874e-17	0	Lcorl
Slc9a7	4.16691e-21	0.330314	0.704	0.557	1.00381e-16	0	Slc9a7
Kmt2e	5.40339e-21	0.314246	0.889	0.779	1.30168e-16	0	Kmt2e
Rock1	5.48985e-21	0.3357	0.878	0.762	1.3225e-16	0	Rock1
Zfp407	5.6908e-21	0.398276	0.633	0.494	1.37091e-16	0	Zfp407
Nedd9	5.77479e-21	0.26049	0.891	0.738	1.39115e-16	0	Nedd9
Rnf145	6.43896e-21	0.346757	0.557	0.418	1.55114e-16	0	Rnf145
Rel	6.68825e-21	0.306976	0.937	0.796	1.6112e-16	0	Rel
Ikbkb	8.65868e-21	0.337596	0.619	0.474	2.08588e-16	0	Ikbkb
Crebrf	1.15985e-20	0.334871	0.802	0.685	2.79409e-16	0	Crebrf
Otulin	1.23396e-20	0.353628	0.702	0.578	2.97262e-16	0	Otulin
Gm16337	1.24969e-20	0.393544	0.416	0.276	3.01051e-16	0	Gm16337
Zdhhc18	1.38005e-20	0.33352	0.58	0.452	3.32454e-16	0	Zdhhc18
Aff1	2.63426e-20	0.34377	0.88	0.743	6.34594e-16	0	Aff1
Sp100	2.91964e-20	0.30127	0.844	0.737	7.03341e-16	0	Sp100
Cmip	3.16912e-20	0.260699	0.708	0.562	7.63442e-16	0	Cmip
Atad2b	3.19945e-20	0.317269	0.683	0.559	7.70747e-16	0	Atad2b
Nr4a1	3.83808e-20	0.437469	0.552	0.406	9.24592e-16	0	Nr4a1
Scaf8	4.67808e-20	0.301208	0.703	0.557	1.12695e-15	0	Scaf8
Eif2ak3	4.70621e-20	0.36526	0.827	0.689	1.13373e-15	0	Eif2ak3
Wac	5.02914e-20	0.346628	0.802	0.68	1.21152e-15	0	Wac
Mef2d	5.09544e-20	0.274036	0.721	0.575	1.22749e-15	0	Mef2d
Clint1	5.9679e-20	0.292367	0.763	0.639	1.43767e-15	0	Clint1
Cdk13	6.25733e-20	0.324504	0.766	0.645	1.50739e-15	0	Cdk13
Fgd3	6.41443e-20	0.284744	0.469	0.323	1.54524e-15	0	Fgd3
Kpna4	6.88893e-20	0.287061	0.837	0.715	1.65954e-15	0	Kpna4
ENSMUSG00000121205	6.91927e-20	0.299037	0.475	0.329	1.66685e-15	0	ENSMUSG00000121205
Smg6	1.08125e-19	0.35824	0.71	0.589	2.60474e-15	0	Smg6
Gimap6	1.57886e-19	0.319468	0.906	0.785	3.80347e-15	0	Gimap6
Baz2b	2.0937e-19	0.25518	0.93	0.801	5.04373e-15	0	Baz2b
P2ry10	2.50078e-19	0.359522	0.627	0.492	6.02439e-15	0	P2ry10
Lncpint	2.87663e-19	0.339086	0.909	0.79	6.92981e-15	0	Lncpint
Map3k2	3.93043e-19	0.371196	0.63	0.506	9.46841e-15	0	Map3k2
Plcl2	7.31668e-19	0.359725	0.831	0.698	1.76259e-14	0	Plcl2
Cd83	7.39158e-19	0.316918	0.913	0.795	1.78063e-14	0	Cd83
Blnk	1.28549e-18	0.275543	0.923	0.812	3.09675e-14	0	Blnk
Neurl3	1.34464e-18	0.273618	0.63	0.472	3.23923e-14	0	Neurl3
Pias1	1.40939e-18	0.283059	0.771	0.631	3.39521e-14	0	Pias1
Cep120	1.5318e-18	0.300759	0.641	0.502	3.6901e-14	0	Cep120
Fryl	1.87823e-18	0.273741	0.634	0.485	4.52467e-14	0	Fryl
Adgre5	2.07841e-18	0.366737	0.807	0.692	5.0069e-14	0	Adgre5
Sh3pxd2a	2.18523e-18	0.289783	0.492	0.359	5.26423e-14	0	Sh3pxd2a
Plekha2	3.3934e-18	0.291501	0.684	0.558	8.1747e-14	0	Plekha2
Cep43	3.71818e-18	0.311393	0.509	0.368	8.95711e-14	0	Cep43
Gm26740	3.8979e-18	0.273106	0.869	0.728	9.39004e-14	0	Gm26740
Chst3	4.09199e-18	0.307382	0.543	0.405	9.85761e-14	0	Chst3
Rps6ka5	4.32188e-18	0.331334	0.628	0.488	1.04114e-13	0	Rps6ka5
Map4k4	4.48986e-18	0.269437	0.617	0.498	1.08161e-13	0	Map4k4
Icosl	7.41233e-18	0.308983	0.347	0.225	1.78563e-13	0	Icosl
Qki	7.66921e-18	0.261491	0.736	0.592	1.84751e-13	0	Qki
Cnr2	8.04926e-18	0.33653	0.44	0.304	1.93907e-13	0	Cnr2
Snx5	9.64913e-18	0.261416	0.942	0.865	2.32447e-13	0	Snx5
Elf2	1.16674e-17	0.299191	0.583	0.449	2.81069e-13	0	Elf2
Lrba	1.31755e-17	0.303153	0.694	0.555	3.17398e-13	0	Lrba
Thoc2	1.345e-17	0.28745	0.692	0.57	3.24011e-13	0	Thoc2
Kmt2c	1.54692e-17	0.258176	0.813	0.676	3.72653e-13	0	Kmt2c
Ubac2	1.59888e-17	0.294426	0.691	0.573	3.8517e-13	0	Ubac2
Angptl1	1.64253e-17	0.322691	0.331	0.213	3.95686e-13	0	Angptl1
Nfatc3	2.25206e-17	0.317647	0.77	0.663	5.42521e-13	0	Nfatc3
Bbs9	2.33117e-17	0.45534	0.32	0.201	5.61578e-13	0	Bbs9
Avl9	2.59304e-17	0.285998	0.753	0.64	6.24662e-13	0	Avl9
Treml2	2.77876e-17	0.303402	0.34	0.215	6.69404e-13	0	Treml2
Rlim	3.24005e-17	0.272489	0.773	0.658	7.80528e-13	0	Rlim
Tpp2	3.37307e-17	0.254728	0.611	0.488	8.12572e-13	0	Tpp2
Stt3b	4.21391e-17	0.334303	0.806	0.692	1.01513e-12	0	Stt3b
Mbtd1	4.98349e-17	0.361865	0.528	0.408	1.20052e-12	0	Mbtd1
Arap2	4.9995e-17	0.279681	0.761	0.618	1.20438e-12	0	Arap2
Tnks2	5.04953e-17	0.268881	0.64	0.514	1.21643e-12	0	Tnks2
Cnot6l	6.52264e-17	0.314352	0.728	0.606	1.5713e-12	0	Cnot6l
Crebbp	6.6014e-17	0.252738	0.791	0.679	1.59028e-12	0	Crebbp
Gm47782	7.48e-17	0.362001	0.308	0.181	1.80193e-12	0	Gm47782
Iws1	7.51563e-17	0.290286	0.593	0.471	1.81052e-12	0	Iws1
Sell	1.0248e-16	0.253968	0.558	0.416	2.46873e-12	0	Sell
Marchf7	1.0612e-16	0.295684	0.717	0.584	2.55642e-12	0	Marchf7
Plcg2	1.28141e-16	0.255667	0.736	0.612	3.08692e-12	0	Plcg2
Ciita	1.38759e-16	0.26055	0.701	0.555	3.34271e-12	0	Ciita
Nup98	1.49591e-16	0.261768	0.742	0.619	3.60364e-12	0	Nup98
Phf21a	1.5671e-16	0.320086	0.704	0.583	3.77513e-12	0	Phf21a
Apc	1.87124e-16	0.311822	0.54	0.417	4.50782e-12	0	Apc
Zfand3	2.57462e-16	0.256738	0.677	0.546	6.20226e-12	0	Zfand3
Smc5	2.9964e-16	0.321337	0.492	0.371	7.21833e-12	0	Smc5
Pxdc1	3.57935e-16	0.26314	0.347	0.222	8.62266e-12	0	Pxdc1
Cfap43	3.68757e-16	0.346066	0.372	0.254	8.88336e-12	0	Cfap43
Parp1	3.88578e-16	0.270224	0.562	0.461	9.36084e-12	0	Parp1
Gm16093	3.94426e-16	0.307316	0.413	0.293	9.50171e-12	0	Gm16093
Rasa3	4.47946e-16	0.314089	0.566	0.448	1.0791e-11	0	Rasa3
Chd2	4.87732e-16	0.269717	0.867	0.733	1.17495e-11	0	Chd2
Rasgrp3	5.14448e-16	0.274201	0.71	0.571	1.2393e-11	0	Rasgrp3
Lemd3	5.16691e-16	0.280352	0.483	0.359	1.24471e-11	0	Lemd3
St6gal1	5.71388e-16	0.342083	0.668	0.566	1.37647e-11	0	St6gal1
Eif4g3	6.69276e-16	0.263982	0.699	0.574	1.61228e-11	0	Eif4g3
Phf20l1	7.37912e-16	0.303263	0.728	0.639	1.77763e-11	0	Phf20l1
Il10ra	8.36413e-16	0.252756	0.468	0.343	2.01492e-11	0	Il10ra
4930523C07Rik	8.55713e-16	0.271002	0.852	0.74	2.06141e-11	0	4930523C07Rik
Dennd1a	9.7879e-16	0.258829	0.66	0.531	2.35791e-11	0	Dennd1a
Tec	1.11452e-15	0.257962	0.662	0.544	2.68489e-11	0	Tec
Litaf	1.17043e-15	0.336054	0.533	0.419	2.81956e-11	0	Litaf
Zdhhc14	1.38169e-15	0.312387	0.355	0.235	3.3285e-11	0	Zdhhc14
Atp11b	2.21229e-15	0.266707	0.66	0.542	5.32942e-11	0	Atp11b
Slc4a7	2.25946e-15	0.311825	0.608	0.49	5.44305e-11	0	Slc4a7
Usp15	2.3204e-15	0.275069	0.714	0.608	5.58984e-11	0	Usp15
Cobll1	2.38081e-15	0.291388	0.568	0.443	5.73536e-11	0	Cobll1
Nt5c2	2.43067e-15	0.322923	0.428	0.316	5.85548e-11	0	Nt5c2
Ambra1	2.45466e-15	0.272942	0.657	0.535	5.91327e-11	0	Ambra1
Nedd4l	2.80637e-15	0.306144	0.523	0.403	6.76055e-11	0	Nedd4l
Card11	3.06187e-15	0.253508	0.678	0.55	7.37605e-11	0	Card11
Gramd4	3.10373e-15	0.269622	0.379	0.261	7.47689e-11	0	Gramd4
Klhl24	3.5424e-15	0.250879	0.765	0.656	8.53364e-11	0	Klhl24
Gm43388	4.29315e-15	0.340522	0.596	0.469	1.03422e-10	0	Gm43388
Traf5	4.69256e-15	0.306016	0.589	0.466	1.13044e-10	0	Traf5
Rras2	5.83309e-15	0.316941	0.474	0.349	1.40519e-10	0	Rras2
Pkn1	7.57143e-15	0.259754	0.623	0.526	1.82396e-10	0	Pkn1
Gpr132	9.39545e-15	0.270199	0.453	0.329	2.26336e-10	0	Gpr132
Lztfl1	9.63311e-15	0.327332	0.496	0.376	2.32062e-10	0	Lztfl1
Spata5	1.37321e-14	0.316899	0.544	0.428	3.30806e-10	0	Spata5
Rapgef4	1.85554e-14	0.344373	0.286	0.179	4.47e-10	0	Rapgef4
Phlpp1	2.22994e-14	0.298375	0.704	0.575	5.37193e-10	0	Phlpp1
Hivep2	2.24432e-14	0.295689	0.775	0.665	5.40658e-10	0	Hivep2
Braf	3.00328e-14	0.270506	0.649	0.521	7.23491e-10	0	Braf
Mtmr3	3.33552e-14	0.269548	0.672	0.572	8.03527e-10	0	Mtmr3
Ddx17	4.24332e-14	0.251269	0.623	0.516	1.02222e-09	0	Ddx17
Ube2h	5.07621e-14	0.290245	0.639	0.545	1.22286e-09	0	Ube2h
Sptbn1	5.5907e-14	0.270791	0.581	0.476	1.3468e-09	0	Sptbn1
Rlf	7.21586e-14	0.268324	0.669	0.563	1.7383e-09	0	Rlf
Cry1	7.88203e-14	0.310405	0.482	0.37	1.89878e-09	0	Cry1
Wwp2	8.56551e-14	0.28041	0.56	0.457	2.06343e-09	0	Wwp2
Fnip1	1.0428e-13	0.253238	0.789	0.667	2.51212e-09	0	Fnip1
Manea	1.04569e-13	0.293126	0.304	0.205	2.51908e-09	0	Manea
Chchd10	1.08129e-13	0.291664	0.55	0.435	2.60482e-09	0	Chchd10
Tlk1	1.15572e-13	0.291609	0.661	0.557	2.78412e-09	0	Tlk1
Usp38	1.25397e-13	0.289869	0.491	0.381	3.02081e-09	0	Usp38
Slc16a6	1.43593e-13	0.281186	0.487	0.376	3.45915e-09	0	Slc16a6
Tnik	1.81007e-13	0.305026	0.28	0.174	4.36046e-09	0	Tnik
Zyg11b	1.98178e-13	0.28908	0.474	0.358	4.77411e-09	0	Zyg11b
Ppp1cb	2.22739e-13	0.280331	0.676	0.563	5.36579e-09	0	Ppp1cb
Ncoa1	2.33059e-13	0.264599	0.655	0.539	5.6144e-09	0	Ncoa1
Sun2	2.52102e-13	0.255973	0.533	0.418	6.07314e-09	0	Sun2
AW554918	2.58043e-13	0.350002	0.47	0.365	6.21625e-09	0	AW554918
Atad1	2.70293e-13	0.278867	0.479	0.376	6.51135e-09	0	Atad1
Rfx3	3.05075e-13	0.302839	0.528	0.409	7.34925e-09	0	Rfx3
Rbm6	3.67095e-13	0.253847	0.655	0.552	8.84333e-09	0	Rbm6
Ppm1a	4.87292e-13	0.268664	0.497	0.394	1.17389e-08	0	Ppm1a
Fam13b	5.11507e-13	0.284335	0.45	0.347	1.23222e-08	0	Fam13b
Ankrd17	6.21204e-13	0.287984	0.7	0.599	1.49648e-08	0	Ankrd17
Lcor	6.9427e-13	0.259951	0.6	0.487	1.6725e-08	0	Lcor
Sik1	7.60677e-13	0.252406	0.654	0.538	1.83247e-08	0	Sik1
Mta3	9.36548e-13	0.269164	0.542	0.448	2.25614e-08	0	Mta3
Usp3	1.01832e-12	0.258117	0.576	0.478	2.45313e-08	0	Usp3
Fry	1.48052e-12	0.321483	0.475	0.368	3.56658e-08	0	Fry
Faf1	1.53301e-12	0.273404	0.628	0.516	3.69302e-08	0	Faf1
Usp9x	2.40717e-12	0.25758	0.678	0.577	5.79886e-08	0	Usp9x
Pde4b	2.44217e-12	0.270339	0.657	0.554	5.88318e-08	0	Pde4b
Dpp4	2.78005e-12	0.258347	0.422	0.318	6.69713e-08	0	Dpp4
Tpd52	2.81072e-12	0.276407	0.747	0.661	6.77102e-08	0	Tpd52
Nfyc	3.03412e-12	0.280297	0.526	0.421	7.30919e-08	0	Nfyc
Jmy	3.33489e-12	0.336443	0.44	0.342	8.03375e-08	0	Jmy
Fam167a	3.55618e-12	0.252889	0.279	0.185	8.56683e-08	0	Fam167a
Arl5b	7.10508e-12	0.272511	0.513	0.408	1.71161e-07	0	Arl5b
Rps6ka3	1.05117e-11	0.323967	0.504	0.41	2.53226e-07	0	Rps6ka3
Arl15	1.25601e-11	0.296331	0.423	0.317	3.02573e-07	0	Arl15
Mlxip	1.39647e-11	0.273737	0.492	0.391	3.36411e-07	0	Mlxip
Esco1	1.49672e-11	0.267464	0.586	0.49	3.60559e-07	0	Esco1
Marchf1	1.56397e-11	0.25169	0.773	0.655	3.7676e-07	0	Marchf1
Pou2f1	1.70702e-11	0.261379	0.6	0.503	4.1122e-07	0	Pou2f1
Adamts6	3.09593e-11	0.345218	0.436	0.339	7.45809e-07	0	Adamts6
Atp11c	3.5416e-11	0.266795	0.461	0.368	8.53172e-07	0	Atp11c
Tcp11l2	6.12285e-11	0.262812	0.561	0.465	1.47499e-06	0	Tcp11l2
Rad21	7.21038e-11	0.250789	0.417	0.335	1.73698e-06	0	Rad21
Patj	1.16246e-10	0.27057	0.276	0.187	2.80038e-06	0	Patj
Rsrc1	1.30704e-10	0.254159	0.601	0.503	3.14866e-06	0	Rsrc1
Susd1	1.72508e-10	0.285194	0.387	0.29	4.15572e-06	0	Susd1
Marchf6	1.89015e-10	0.270587	0.417	0.329	4.55338e-06	0	Marchf6
Gm30211	2.0667e-10	0.319009	0.51	0.419	4.97869e-06	0	Gm30211
Kansl1l	2.51287e-10	0.314733	0.478	0.392	6.0535e-06	0	Kansl1l
Lrrc8c	3.21029e-10	0.265336	0.479	0.38	7.73359e-06	0	Lrrc8c
Sec24a	3.49956e-10	0.257551	0.462	0.37	8.43043e-06	0	Sec24a
Hs3st1	3.66042e-10	0.259179	0.374	0.288	8.81794e-06	0	Hs3st1
Fars2	4.03464e-10	0.278937	0.484	0.396	9.71944e-06	0	Fars2
Hdac9	4.45333e-10	0.339234	0.511	0.405	1.07281e-05	0	Hdac9
Pde3b	4.65297e-10	0.281989	0.678	0.583	1.1209e-05	0	Pde3b
Ankrd28	4.77739e-10	0.288574	0.333	0.243	1.15087e-05	0	Ankrd28
Atg2a	9.38581e-10	0.254056	0.312	0.228	2.26104e-05	0	Atg2a
Usp32	1.00548e-09	0.261524	0.4	0.311	2.42219e-05	0	Usp32
Cab39l	1.2335e-09	0.286841	0.526	0.444	2.97151e-05	0	Cab39l
Atp6v1h	1.2577e-09	0.272161	0.518	0.432	3.02979e-05	0	Atp6v1h
Cstf3	1.83887e-09	0.252177	0.471	0.386	4.42984e-05	0	Cstf3
Ralgapa2	2.08658e-09	0.250646	0.399	0.309	5.02658e-05	0	Ralgapa2
Dclre1c	2.09783e-09	0.284433	0.489	0.401	5.05367e-05	0	Dclre1c
Mctp2	2.28217e-09	0.28162	0.315	0.229	5.49774e-05	0	Mctp2
N4bp2	2.60192e-09	0.260856	0.438	0.357	6.26802e-05	0	N4bp2
Sik2	2.91241e-09	0.277776	0.427	0.336	7.01599e-05	0	Sik2
Scml4	3.04211e-09	0.25197	0.455	0.367	7.32844e-05	0	Scml4
Lin54	3.29489e-09	0.264286	0.267	0.191	7.93738e-05	0	Lin54
Txndc11	4.25779e-09	0.271726	0.401	0.327	0.00010257	0	Txndc11
Fndc3a	4.87119e-09	0.271442	0.667	0.59	0.000117347	0	Fndc3a
Cep128	5.15408e-09	0.328678	0.269	0.193	0.000124162	0	Cep128
2010309G21Rik	1.30182e-08	0.277802	0.374	0.294	0.000313609	0	2010309G21Rik
Ptpn4	1.36259e-08	0.256617	0.434	0.347	0.000328247	0	Ptpn4
Rtn3	1.45679e-08	0.260213	0.6	0.524	0.000350942	0	Rtn3
St8sia4	2.12671e-08	0.257994	0.555	0.475	0.000512323	0	St8sia4
Mpp7	3.28187e-08	0.282179	0.314	0.235	0.000790603	0	Mpp7
B4galt1	6.82e-08	0.255374	0.496	0.423	0.00164294	0	B4galt1
ENSMUSG00000121093	9.18606e-08	0.268196	0.326	0.248	0.00221292	0	ENSMUSG00000121093
Antxr2	9.73383e-08	0.254014	0.354	0.282	0.00234488	0	Antxr2
Rbbp8	9.89981e-08	0.265936	0.325	0.245	0.00238487	0	Rbbp8
Maco1	3.26103e-07	0.272671	0.393	0.323	0.00785582	0	Maco1
Gmds	3.5068e-06	0.27421	0.397	0.333	0.0844788	0	Gmds
Atxn1	4.3201e-173	1.33522	0.761	0.238	1.04071e-168	1	Atxn1
Sox5	6.40494e-152	1.75685	0.515	0.098	1.54295e-147	1	Sox5
Tbc1d9	2.03815e-147	1.0594	0.505	0.093	4.90991e-143	1	Tbc1d9
Fcrl5	2.36966e-122	0.827633	0.406	0.066	5.7085e-118	1	Fcrl5
C130026I21Rik	5.14747e-104	0.918888	0.795	0.397	1.24003e-99	1	C130026I21Rik
Il5ra	2.0673e-84	0.924278	0.409	0.105	4.98013e-80	1	Il5ra
Cacna1e	2.40994e-82	0.87647	0.835	0.451	5.80554e-78	1	Cacna1e
Nfatc1	7.81565e-82	0.88038	0.795	0.425	1.88279e-77	1	Nfatc1
Pde8a	5.28854e-80	0.668845	0.424	0.118	1.27401e-75	1	Pde8a
Arhgap24	4.11133e-78	0.910998	0.873	0.556	9.9042e-74	1	Arhgap24
Cd44	3.03569e-76	0.855887	0.573	0.236	7.31298e-72	1	Cd44
Nr3c2	3.56316e-75	0.93458	0.302	0.06	8.58366e-71	1	Nr3c2
Ahnak	1.82519e-72	0.789672	0.424	0.132	4.39688e-68	1	Ahnak
Emb	2.41493e-72	0.987415	0.462	0.157	5.81756e-68	1	Emb
Pard3b	4.83785e-72	0.96802	0.383	0.106	1.16544e-67	1	Pard3b
Dnase1l3	2.4772e-70	0.690745	0.277	0.053	5.96758e-66	1	Dnase1l3
Tcf4	5.84535e-68	0.772786	0.889	0.613	1.40815e-63	1	Tcf4
St8sia6	9.15192e-66	0.726085	0.487	0.18	2.2047e-61	1	St8sia6
Prkca	1.39245e-64	0.87343	0.616	0.284	3.35442e-60	1	Prkca
Ahr	6.17758e-64	0.604239	0.273	0.059	1.48818e-59	1	Ahr
Plac8	3.47097e-61	0.735975	0.824	0.501	8.36156e-57	1	Plac8
Itgb1	3.82113e-61	0.648541	0.491	0.198	9.20511e-57	1	Itgb1
Myo1e	6.44909e-61	0.571089	0.973	0.776	1.55359e-56	1	Myo1e
Pik3r4	4.06882e-59	0.721158	0.489	0.198	9.80179e-55	1	Pik3r4
Zc3h12c	1.24338e-56	0.709711	0.299	0.081	2.9953e-52	1	Zc3h12c
Odc1	7.81189e-56	0.771921	0.551	0.264	1.88189e-51	1	Odc1
Camk2d	4.01125e-55	0.569564	0.976	0.804	9.66311e-51	1	Camk2d
Tank	1.39822e-53	0.688566	0.879	0.611	3.36832e-49	1	Tank
Sbf2	1.5395e-53	0.649147	0.377	0.132	3.70866e-49	1	Sbf2
Gpr137b	1.10609e-52	0.462759	0.307	0.089	2.66456e-48	1	Gpr137b
Ptpn22	1.23888e-52	0.592802	0.778	0.458	2.98446e-48	1	Ptpn22
Rbm47	5.19742e-52	0.60868	0.28	0.078	1.25206e-47	1	Rbm47
Klf12	1.29718e-51	0.580884	0.446	0.171	3.1249e-47	1	Klf12
Twsg1	5.43097e-50	0.520069	0.426	0.166	1.30832e-45	1	Twsg1
Cd52	7.70428e-50	0.460234	0.988	0.9	1.85596e-45	1	Cd52
Bhlhe41	4.30616e-49	0.454075	0.346	0.116	1.03735e-44	1	Bhlhe41
Irf2bp2	5.09872e-48	0.603218	0.735	0.437	1.22828e-43	1	Irf2bp2
Ighm	4.89361e-47	0.325483	0.973	0.938	1.17887e-42	1	Ighm
Inpp4b	3.93648e-46	0.550744	0.895	0.637	9.48299e-42	1	Inpp4b
Ankrd33b	4.35068e-46	0.543764	0.348	0.123	1.04808e-41	1	Ankrd33b
Zbtb20	9.04744e-46	0.5595	0.965	0.796	2.17953e-41	1	Zbtb20
Ero1b	9.06368e-46	0.555782	0.915	0.661	2.18344e-41	1	Ero1b
Cybb	4.3219e-44	0.468938	0.839	0.554	1.04115e-39	1	Cybb
Il6st	2.30176e-43	0.540892	0.465	0.207	5.54493e-39	1	Il6st
Carmil1	4.25107e-43	0.499294	0.394	0.158	1.02408e-38	1	Carmil1
Cd180	1.06806e-42	0.514163	0.882	0.609	2.57296e-38	1	Cd180
Gimap4	6.38933e-42	0.46718	0.707	0.43	1.53919e-37	1	Gimap4
Rftn1	9.29973e-41	0.463425	0.898	0.672	2.2403e-36	1	Rftn1
Tent5c	3.73072e-39	0.448647	0.295	0.104	8.98731e-35	1	Tent5c
Rilpl2	7.5278e-39	0.671856	0.454	0.222	1.81345e-34	1	Rilpl2
A530032D15Rik	2.06752e-37	0.337045	0.283	0.098	4.98065e-33	1	A530032D15Rik
Tmcc3	2.39893e-37	0.484663	0.57	0.307	5.77902e-33	1	Tmcc3
Ahcyl2	2.42686e-37	0.491731	0.504	0.256	5.84631e-33	1	Ahcyl2
Ptpn1	3.26991e-37	0.441153	0.802	0.533	7.8772e-33	1	Ptpn1
Rps12	4.91683e-37	0.337493	1	0.961	1.18446e-32	1	Rps12
Mical3	1.28338e-36	0.337964	0.283	0.099	3.09166e-32	1	Mical3
Setbp1	1.62579e-36	0.421839	0.741	0.444	3.91653e-32	1	Setbp1
Rab30	2.27964e-36	0.60625	0.63	0.366	5.49166e-32	1	Rab30
Pvt1	2.50388e-36	0.450539	0.507	0.255	6.03185e-32	1	Pvt1
Immp2l	2.59167e-36	0.472069	0.923	0.693	6.24334e-32	1	Immp2l
Fnbp1	3.04104e-36	0.427663	0.879	0.65	7.32586e-32	1	Fnbp1
Capg	3.78767e-35	0.434414	0.705	0.446	9.12449e-31	1	Capg
Fgd6	1.04172e-34	0.367289	0.34	0.139	2.50949e-30	1	Fgd6
Scai	8.12893e-33	0.475613	0.53	0.288	1.95826e-28	1	Scai
St6galnac3	1.00225e-32	0.468134	0.744	0.491	2.41441e-28	1	St6galnac3
Pdia4	1.23697e-32	0.270384	0.393	0.175	2.97986e-28	1	Pdia4
Sp140	2.65992e-32	0.388616	0.849	0.609	6.40775e-28	1	Sp140
Plxnc1	5.0873e-32	0.354706	0.365	0.161	1.22553e-27	1	Plxnc1
Napsa	8.16135e-32	0.411625	0.851	0.636	1.96607e-27	1	Napsa
Atf6	1.754e-31	0.409156	0.761	0.516	4.22538e-27	1	Atf6
Ptprj	3.25681e-31	0.406658	0.844	0.581	7.84567e-27	1	Ptprj
Zbtb38	8.18047e-31	0.339275	0.367	0.168	1.97067e-26	1	Zbtb38
Ms4a1	8.48277e-31	0.36286	0.962	0.758	2.0435e-26	1	Ms4a1
Atxn7l1	9.36781e-31	0.347943	0.552	0.301	2.25671e-26	1	Atxn7l1
Tbc1d5	1.138e-30	0.34575	0.916	0.669	2.74144e-26	1	Tbc1d5
Nopchap1	1.9657e-30	0.407722	0.374	0.173	4.73538e-26	1	Nopchap1
Gm15987	2.31947e-30	0.403338	0.679	0.427	5.58761e-26	1	Gm15987
Ctse	7.54703e-30	0.412487	0.539	0.303	1.81808e-25	1	Ctse
Sqstm1	8.60157e-30	0.440448	0.818	0.584	2.07212e-25	1	Sqstm1
Wdfy4	9.54944e-30	0.345384	0.912	0.719	2.30046e-25	1	Wdfy4
Ube2g1	2.08592e-29	0.418175	0.615	0.371	5.02498e-25	1	Ube2g1
Rasgrp1	2.26048e-29	0.304285	0.495	0.259	5.44551e-25	1	Rasgrp1
Cd86	2.39928e-29	0.403565	0.933	0.743	5.77986e-25	1	Cd86
AU020206	5.05189e-29	0.423937	0.679	0.448	1.217e-24	1	AU020206
Mycbp2	5.0697e-29	0.349379	0.974	0.82	1.22129e-24	1	Mycbp2
Kynu	7.74962e-29	0.416749	0.561	0.325	1.86688e-24	1	Kynu
Tbl1xr1	3.39645e-28	0.361229	0.78	0.533	8.18204e-24	1	Tbl1xr1
Stt3b1	6.36968e-28	0.403291	0.895	0.683	1.53446e-23	1	Stt3b
Cyfip1	6.84877e-28	0.377189	0.433	0.225	1.64987e-23	1	Cyfip1
Tspan14	1.39135e-27	0.398795	0.604	0.371	3.35176e-23	1	Tspan14
Gns	1.54616e-27	0.359207	0.741	0.483	3.7247e-23	1	Gns
Ubl3	1.56e-27	0.432512	0.841	0.655	3.75803e-23	1	Ubl3
Rabgap1l	3.00057e-27	0.381798	0.906	0.717	7.22837e-23	1	Rabgap1l
Cyria	3.95215e-27	0.36027	0.299	0.129	9.52073e-23	1	Cyria
Optn	6.84757e-27	0.292416	0.254	0.099	1.64958e-22	1	Optn
Nap1l1	1.01291e-26	0.348865	0.877	0.677	2.44011e-22	1	Nap1l1
Crbn	1.01853e-26	0.300735	0.389	0.192	2.45363e-22	1	Crbn
Celf2	2.79452e-26	0.386296	0.951	0.811	6.73201e-22	1	Celf2
Atp2b1	6.62209e-26	0.418708	0.873	0.665	1.59526e-21	1	Atp2b1
Arhgef12	1.41914e-25	0.270344	0.272	0.114	3.4187e-21	1	Arhgef12
Dock8	1.92029e-25	0.322515	0.868	0.633	4.62599e-21	1	Dock8
Cd24a	2.12658e-25	0.36651	0.694	0.467	5.12293e-21	1	Cd24a
Pde3b1	2.49388e-25	0.380603	0.806	0.559	6.00775e-21	1	Pde3b
S1pr1	3.58685e-25	0.363193	0.671	0.43	8.64071e-21	1	S1pr1
Grb2	5.16665e-25	0.327323	0.887	0.684	1.24465e-20	1	Grb2
Lmnb1	5.67051e-25	0.416017	0.422	0.227	1.36603e-20	1	Lmnb1
Plekhm3	6.56801e-25	0.353338	0.727	0.493	1.58223e-20	1	Plekhm3
Cystm1	7.58308e-25	0.354204	0.422	0.221	1.82676e-20	1	Cystm1
Camkmt	1.18404e-24	0.349787	0.299	0.134	2.85235e-20	1	Camkmt
Klf6	1.36257e-24	0.441858	0.887	0.727	3.28244e-20	1	Klf6
Bcl2	1.55539e-24	0.278213	0.724	0.482	3.74693e-20	1	Bcl2
Adam19	2.17428e-24	0.297415	0.306	0.141	5.23785e-20	1	Adam19
Cnn2	2.20814e-24	0.279544	0.509	0.283	5.31942e-20	1	Cnn2
Nampt	2.78054e-24	0.445515	0.561	0.344	6.69833e-20	1	Nampt
Dtnb	4.47113e-24	0.330112	0.388	0.198	1.07709e-19	1	Dtnb
Ubash3b	5.80561e-24	0.33102	0.279	0.124	1.39857e-19	1	Ubash3b
Pip4k2a	5.94918e-24	0.338822	0.788	0.545	1.43316e-19	1	Pip4k2a
Itpr2	7.08699e-24	0.35541	0.84	0.62	1.70726e-19	1	Itpr2
Gm10552	7.87725e-24	0.258979	0.683	0.417	1.89763e-19	1	Gm10552
Fbxw7	2.59625e-23	0.337131	0.6	0.387	6.25436e-19	1	Fbxw7
Iglc1	2.96046e-23	0.331276	0.585	0.363	7.13176e-19	1	Iglc1
Sh3kbp1	4.16053e-23	0.293336	0.924	0.747	1.00227e-18	1	Sh3kbp1
Pim1	4.5008e-23	0.298828	0.606	0.37	1.08424e-18	1	Pim1
Iqgap1	4.67695e-23	0.305217	0.962	0.813	1.12668e-18	1	Iqgap1
Plek	5.4083e-23	0.295915	0.79	0.561	1.30286e-18	1	Plek
Slc7a1	5.84178e-23	0.358151	0.611	0.389	1.40729e-18	1	Slc7a1
Impact	6.8342e-23	0.321932	0.657	0.426	1.64636e-18	1	Impact
Cd37	1.22513e-22	0.275702	0.974	0.827	2.95134e-18	1	Cd37
Tnfaip8	3.23683e-22	0.331466	0.707	0.493	7.79753e-18	1	Tnfaip8
Pou2f2	3.49189e-22	0.292578	0.87	0.673	8.41196e-18	1	Pou2f2
Blk	3.64282e-22	0.32763	0.838	0.604	8.77556e-18	1	Blk
Mbnl2	4.07222e-22	0.333586	0.821	0.603	9.80997e-18	1	Mbnl2
Pced1b	7.32183e-22	0.265552	0.457	0.25	1.76383e-17	1	Pced1b
ENSMUSG00000121485	8.42516e-22	0.274484	0.378	0.196	2.02962e-17	1	ENSMUSG00000121485
Actg1	1.02032e-21	0.260838	0.924	0.752	2.45795e-17	1	Actg1
Lyn	6.40884e-21	0.323653	0.99	0.876	1.54389e-16	1	Lyn
Luc7l2	1.46952e-20	0.306862	0.976	0.885	3.54007e-16	1	Luc7l2
Mcu	1.59915e-20	0.329973	0.368	0.197	3.85236e-16	1	Mcu
Hsp90ab1	1.75194e-20	0.269123	0.977	0.872	4.22042e-16	1	Hsp90ab1
Mapre2	1.98764e-20	0.364288	0.573	0.369	4.78821e-16	1	Mapre2
Gpr18	6.2995e-20	0.253473	0.378	0.201	1.51755e-15	1	Gpr18
Sh3bp5	6.30282e-20	0.284458	0.798	0.573	1.51835e-15	1	Sh3bp5
Uchl3	6.70905e-20	0.252564	0.455	0.262	1.61621e-15	1	Uchl3
Bmt2	9.31848e-20	0.271311	0.655	0.433	2.24482e-15	1	Bmt2
Cblb	1.02151e-19	0.343794	0.844	0.634	2.46081e-15	1	Cblb
Smc6	1.06387e-19	0.405499	0.683	0.492	2.56287e-15	1	Smc6
Ikzf1	1.1812e-19	0.277089	0.933	0.78	2.84552e-15	1	Ikzf1
Blnk1	1.19376e-19	0.285298	0.957	0.822	2.87576e-15	1	Blnk
Mtss1	1.39721e-19	0.284574	0.813	0.601	3.36589e-15	1	Mtss1
Chd7	2.0628e-19	0.26542	0.752	0.522	4.96928e-15	1	Chd7
Sik11	2.91143e-19	0.29222	0.743	0.531	7.01363e-15	1	Sik1
Casp4	3.00176e-19	0.330233	0.307	0.16	7.23124e-15	1	Casp4
Ahctf1	3.46405e-19	0.286703	0.617	0.404	8.34489e-15	1	Ahctf1
Irf4	3.78052e-19	0.306024	0.733	0.523	9.10728e-15	1	Irf4
Gimap3	4.4308e-19	0.266475	0.49	0.298	1.06738e-14	1	Gimap3
Dusp10	5.0451e-19	0.299457	0.388	0.217	1.21537e-14	1	Dusp10
Bcar3	1.12645e-18	0.260845	0.75	0.529	2.71363e-14	1	Bcar3
Man1a	1.40003e-18	0.268217	0.99	0.857	3.37267e-14	1	Man1a
Cd38	1.6569e-18	0.262563	0.677	0.451	3.99146e-14	1	Cd38
Cd2	1.65802e-18	0.346749	0.639	0.44	3.99418e-14	1	Cd2
Nfat5	1.69213e-18	0.25945	0.712	0.498	4.07634e-14	1	Nfat5
Abca3	1.91194e-18	0.265385	0.28	0.14	4.60586e-14	1	Abca3
Lpin2	1.98495e-18	0.276639	0.409	0.237	4.78174e-14	1	Lpin2
Slamf7	4.4785e-18	0.266661	0.43	0.251	1.07887e-13	1	Slamf7
Atp2a2	2.25331e-17	0.28342	0.433	0.258	5.42823e-13	1	Atp2a2
Ywhaz	3.81964e-17	0.280647	0.955	0.814	9.2015e-13	1	Ywhaz
Aff11	7.219e-17	0.264793	0.928	0.753	1.73906e-12	1	Aff1
Gtdc1	1.18912e-16	0.286952	0.688	0.485	2.86459e-12	1	Gtdc1
Ezr	1.40763e-16	0.252909	0.906	0.73	3.39097e-12	1	Ezr
Atf3	1.72262e-16	0.415727	0.65	0.471	4.1498e-12	1	Atf3
Inpp5f	1.9845e-16	0.262023	0.476	0.297	4.78067e-12	1	Inpp5f
Mgat4a	1.33969e-15	0.279063	0.588	0.394	3.2273e-11	1	Mgat4a
Nfkb1	3.0316e-15	0.26594	0.86	0.675	7.30313e-11	1	Nfkb1
Cd274	5.20363e-14	0.253131	0.744	0.571	1.25356e-09	1	Cd274
Fosb	2.49783e-13	0.284878	0.9	0.743	6.01726e-09	1	Fosb
Trps1	4.47507e-13	0.253482	0.53	0.371	1.07804e-08	1	Trps1
Fcmr	8.00103e-13	0.282478	0.893	0.745	1.92745e-08	1	Fcmr
Fam117b	1.12465e-12	0.279286	0.672	0.497	2.70929e-08	1	Fam117b
Iglc2	1.2212e-11	0.309023	0.949	0.833	2.94187e-07	1	Iglc2
Gm47283	5.8004e-11	0.354828	0.707	0.566	1.39732e-06	1	Gm47283
Rps24	1.55e-101	0.951304	1	0.983	3.73395e-97	2	Rps24
Rps20	1.1641e-92	0.939804	1	0.98	2.80433e-88	2	Rps20
Rpl13	2.34988e-89	0.750706	1	0.984	5.66087e-85	2	Rpl13
Fau	6.8771e-89	1.00214	0.997	0.984	1.65669e-84	2	Fau
Rpl18a	1.2275e-87	0.793313	1	0.98	2.95704e-83	2	Rpl18a
Rps15a	1.07388e-86	1.18283	0.997	0.966	2.58699e-82	2	Rps15a
Rpl8	1.26316e-86	0.960988	1	0.974	3.04295e-82	2	Rpl8
Rps19	2.20619e-86	1.03959	1	0.973	5.31472e-82	2	Rps19
Rpl35a	1.32324e-83	1.03241	1	0.967	3.18768e-79	2	Rpl35a
Rpl21	6.07335e-81	0.873794	0.997	0.974	1.46307e-76	2	Rpl21
Rpl19	1.5327e-80	0.780246	1	0.979	3.69227e-76	2	Rpl19
Rps27	4.2584e-80	1.56148	1	0.97	1.02585e-75	2	Rps27
Rpl30	3.49152e-79	0.900983	1	0.975	8.41106e-75	2	Rpl30
Rps3a1	5.50697e-79	0.796278	0.997	0.979	1.32663e-74	2	Rps3a1
Rps11	4.21014e-78	0.918777	1	0.969	1.01422e-73	2	Rps11
Rps4x	5.3424e-78	0.940921	0.994	0.975	1.28698e-73	2	Rps4x
Rpl9	7.17822e-78	0.817083	1	0.974	1.72923e-73	2	Rpl9
Rps5	1.8273e-75	0.837549	1	0.968	4.40196e-71	2	Rps5
Rps29	1.016e-74	1.10572	1	0.968	2.44754e-70	2	Rps29
Rps7	4.79007e-74	0.757095	1	0.974	1.15393e-69	2	Rps7
Rps10	1.96656e-73	1.01999	1	0.96	4.73743e-69	2	Rps10
Rpl27a	1.44606e-71	0.752233	1	0.98	3.48356e-67	2	Rpl27a
Rps27a	1.99107e-71	0.790939	1	0.974	4.79649e-67	2	Rps27a
Rpl36	5.61537e-71	1.18153	1	0.955	1.35274e-66	2	Rpl36
Rpsa	2.95222e-69	0.744538	1	0.979	7.1119e-65	2	Rpsa
Rps13	3.45772e-68	0.77298	1	0.97	8.32964e-64	2	Rps13
Rpl37a	4.77789e-67	1.14484	0.994	0.967	1.15099e-62	2	Rpl37a
Rps23	8.57441e-66	0.675994	0.994	0.973	2.06557e-61	2	Rps23
Rpl39	1.02572e-65	1.30554	1	0.959	2.47096e-61	2	Rpl39
Rps28	6.41622e-64	1.66402	0.989	0.943	1.54567e-59	2	Rps28
Gm42418	2.28363e-62	2.02225	0.268	0.041	5.50126e-58	2	Gm42418
Rpl34	3.64824e-61	0.882252	1	0.966	8.78862e-57	2	Rpl34
Rpl11	9.65474e-60	0.799811	1	0.967	2.32583e-55	2	Rpl11
Rpl32	4.18892e-59	0.709274	1	0.971	1.00911e-54	2	Rpl32
Rps3	5.00217e-58	0.664897	1	0.973	1.20502e-53	2	Rps3
Rpl6	1.22394e-57	0.704335	0.994	0.966	2.94848e-53	2	Rpl6
Eef1a1	8.06244e-57	0.5789	1	0.983	1.94224e-52	2	Eef1a1
Rps16	2.19903e-55	0.511431	1	0.977	5.29746e-51	2	Rps16
Rps18	3.08042e-55	0.639493	1	0.969	7.42073e-51	2	Rps18
Rpl41	9.43665e-55	1.05503	1	0.959	2.27329e-50	2	Rpl41
Rpl7	1.20687e-54	0.619114	0.98	0.964	2.90734e-50	2	Rpl7
Rpl28	2.49502e-54	0.704	0.986	0.962	6.0105e-50	2	Rpl28
Rpl37	7.80309e-54	1.07615	0.992	0.956	1.87977e-49	2	Rpl37
Rpl18	1.0262e-53	0.654928	1	0.968	2.47212e-49	2	Rpl18
Rpl35	1.87454e-53	1.47101	0.975	0.925	4.51577e-49	2	Rpl35
Rpl23	3.8328e-51	0.487725	1	0.981	9.23322e-47	2	Rpl23
Rps2	4.55377e-51	0.751668	0.997	0.961	1.097e-46	2	Rps2
Rpl38	1.42246e-50	0.9351	0.997	0.953	3.42671e-46	2	Rpl38
Rpl24	1.91273e-49	0.970013	0.98	0.934	4.60778e-45	2	Rpl24
Rpl29	4.72223e-49	0.964644	0.992	0.945	1.13758e-44	2	Rpl29
Rpl27	1.91298e-48	0.733864	0.986	0.947	4.60836e-44	2	Rpl27
Rplp0	2.63854e-46	0.858852	0.997	0.964	6.35625e-42	2	Rplp0
Rpl10a	4.18816e-46	0.760816	0.989	0.959	1.00893e-41	2	Rpl10a
Rpl3	6.12103e-46	0.744373	0.989	0.959	1.47456e-41	2	Rpl3
Rpl26	2.35662e-44	0.498326	0.992	0.971	5.67711e-40	2	Rpl26
Rps26	1.04096e-41	0.752946	0.977	0.949	2.50767e-37	2	Rps26
Rpl15	2.10927e-41	0.646386	0.986	0.955	5.08124e-37	2	Rpl15
Tmsb10	6.44637e-39	1.07309	0.915	0.885	1.55293e-34	2	Tmsb10
Ubb	1.50923e-37	0.777165	0.972	0.95	3.63573e-33	2	Ubb
Rps9	1.34211e-35	0.448298	1	0.98	3.23313e-31	2	Rps9
Rps21	5.90456e-34	0.467704	0.966	0.964	1.42241e-29	2	Rps21
2410006H16Rik	5.22081e-32	1.02655	0.859	0.779	1.25769e-27	2	2410006H16Rik
Cd79b	1.24606e-31	0.850536	0.907	0.878	3.00176e-27	2	Cd79b
Cd74	1.93736e-31	0.403195	0.997	0.993	4.6671e-27	2	Cd74
Rps8	3.34664e-31	0.437956	0.997	0.98	8.06205e-27	2	Rps8
Cd79a	8.66589e-31	0.524921	0.963	0.949	2.08761e-26	2	Cd79a
Naca	2.62231e-29	0.653555	0.921	0.911	6.31715e-25	2	Naca
Ptma	3.96721e-29	0.588181	0.997	0.966	9.557e-25	2	Ptma
Ppia	4.22377e-28	0.674663	0.966	0.929	1.01751e-23	2	Ppia
Rpl22	4.79975e-28	0.540345	0.969	0.948	1.15626e-23	2	Rpl22
Tsc22d3	5.89373e-28	0.941397	0.898	0.87	1.4198e-23	2	Tsc22d3
Rpl13a	4.25189e-27	1.00156	0.774	0.728	1.02428e-22	2	Rpl13a
Rpl36a	1.21909e-26	0.645814	0.924	0.901	2.93679e-22	2	Rpl36a
Pfdn5	2.47082e-26	0.721192	0.879	0.858	5.95219e-22	2	Pfdn5
Btf3	7.88214e-24	0.750498	0.864	0.85	1.89881e-19	2	Btf3
Ftl1	1.27325e-23	0.643191	0.938	0.919	3.06726e-19	2	Ftl1
H2-K1	1.29526e-21	0.883483	0.938	0.923	3.12028e-17	2	H2-K1
Eif3f	2.75343e-20	0.644928	0.839	0.843	6.63301e-16	2	Eif3f
Uba52	1.53637e-19	0.647861	0.782	0.829	3.70111e-15	2	Uba52
Eif1	1.07451e-18	0.457604	0.983	0.959	2.5885e-14	2	Eif1
H3f3a	1.40435e-18	0.406587	0.955	0.96	3.38309e-14	2	H3f3a
Rpl7a	5.16822e-18	0.433284	0.901	0.934	1.24502e-13	2	Rpl7a
Rps14	6.73394e-18	0.312544	0.983	0.977	1.62221e-13	2	Rps14
Fth1	7.04606e-18	0.337757	0.992	0.982	1.6974e-13	2	Fth1
H2-D1	3.93043e-17	0.48631	0.938	0.948	9.46841e-13	2	H2-D1
Rpl14	1.33216e-16	0.390937	0.952	0.956	3.20917e-12	2	Rpl14
Snrpg	2.12289e-16	0.921599	0.684	0.655	5.11405e-12	2	Snrpg
Rpl17	2.87061e-16	0.318229	0.986	0.982	6.91531e-12	2	Rpl17
Rbm3	3.32467e-16	0.744981	0.794	0.804	8.00912e-12	2	Rbm3
Eef1b2	3.37504e-16	0.430464	0.912	0.914	8.13047e-12	2	Eef1b2
Uqcrh	2.19512e-15	0.597154	0.808	0.812	5.28805e-11	2	Uqcrh
Nme2	3.54886e-15	0.885536	0.266	0.127	8.5492e-11	2	Nme2
Rps25	4.0454e-15	0.3375	0.958	0.96	9.74537e-11	2	Rps25
Atp5g2	4.08217e-15	0.712662	0.703	0.684	9.83394e-11	2	Atp5g2
Atp5e	9.53443e-15	0.694899	0.712	0.695	2.29684e-10	2	Atp5e
Cox8a	1.84997e-14	0.647584	0.788	0.793	4.45657e-10	2	Cox8a
Rpl22l1	2.17415e-14	0.725348	0.757	0.781	5.23753e-10	2	Rpl22l1
Zfp36l2	3.91284e-14	0.744974	0.751	0.723	9.42604e-10	2	Zfp36l2
Snrpe	1.86654e-13	0.856519	0.571	0.519	4.4965e-09	2	Snrpe
Cd200	3.17074e-13	1.17663	0.254	0.135	7.63831e-09	2	Cd200
Rplp2	1.31097e-12	0.289125	0.986	0.969	3.15812e-08	2	Rplp2
H2-Eb1	3.47164e-12	0.320033	0.963	0.968	8.36317e-08	2	H2-Eb1
Tpt1	5.69361e-12	0.265811	0.994	0.989	1.37159e-07	2	Tpt1
Clic1	3.42399e-11	0.498379	0.684	0.7	8.2484e-07	2	Clic1
Rpl36al	3.95703e-11	0.592683	0.72	0.734	9.53249e-07	2	Rpl36al
Ptpn18	4.07995e-11	0.712665	0.686	0.738	9.8286e-07	2	Ptpn18
Cirbp	5.86429e-11	1.1139	0.551	0.519	1.41271e-06	2	Cirbp
Rabac1	2.77852e-10	0.706529	0.65	0.65	6.69345e-06	2	Rabac1
Jund	2.86658e-10	0.462094	0.96	0.958	6.90558e-06	2	Jund
Oaz1	3.29191e-10	0.475873	0.819	0.858	7.9302e-06	2	Oaz1
B2m	5.27688e-10	0.295093	0.949	0.955	1.2712e-05	2	B2m
Ly6e	1.34101e-09	0.31753	0.91	0.943	3.2305e-05	2	Ly6e
Itm2b	1.75959e-09	0.33223	0.78	0.805	4.23885e-05	2	Itm2b
Cox7a2	1.85786e-09	0.708505	0.525	0.487	4.47558e-05	2	Cox7a2
Junb1	3.53107e-09	0.5039	0.859	0.88	8.50636e-05	2	Junb
Btg1	4.04639e-09	0.395972	0.958	0.953	9.74776e-05	2	Btg1
Coro1a	5.11347e-09	0.422677	0.797	0.865	0.000123184	2	Coro1a
H2-Ab1	9.11568e-09	0.265497	0.935	0.964	0.000219597	2	H2-Ab1
Atp5l	1.04968e-08	0.690708	0.599	0.611	0.000252869	2	Atp5l
Rps6	1.9779e-08	0.285045	0.91	0.955	0.000476477	2	Rps6
Rpl4	2.14212e-08	0.297227	0.853	0.924	0.000516036	2	Rpl4
Actb	4.27216e-08	0.329637	0.975	0.984	0.00102916	2	Actb
Gm10076	4.29625e-08	0.61422	0.636	0.642	0.00103497	2	Gm10076
Rpl31	5.59629e-08	0.283857	0.881	0.917	0.00134815	2	Rpl31
Sh3bgrl3	6.45385e-07	0.297762	0.814	0.875	0.0155473	2	Sh3bgrl3
H3f3b	7.65148e-07	0.332089	0.992	0.987	0.0184324	2	H3f3b
Psmb8	8.17699e-07	0.521056	0.599	0.626	0.0196984	2	Psmb8
Eif3k	1.37533e-06	0.513031	0.585	0.623	0.0331318	2	Eif3k
Chchd2	2.04676e-06	0.360843	0.718	0.767	0.0493063	2	Chchd2
Snhg8	2.91142e-06	0.762054	0.404	0.363	0.0701361	2	Snhg8
Ppp1ca	3.83171e-06	0.582553	0.52	0.532	0.0923058	2	Ppp1ca
Mif	5.10428e-06	0.617581	0.432	0.394	0.122962	2	Mif
Dpm3	5.17593e-06	0.754461	0.311	0.25	0.124688	2	Dpm3
Arhgdib	5.20888e-06	0.269991	0.788	0.875	0.125482	2	Arhgdib
Nsa2	5.43685e-06	0.503831	0.636	0.68	0.130974	2	Nsa2
Gmfg	6.16109e-06	0.555795	0.59	0.613	0.148421	2	Gmfg
Gm11808	8.03551e-06	0.593438	0.466	0.463	0.193575	2	Gm11808
Gas5	8.77921e-06	0.474489	0.746	0.803	0.211491	2	Gas5
Serf2	1.3937e-05	0.385067	0.726	0.798	0.335742	2	Serf2
Ndufa6	1.5039e-05	0.595514	0.469	0.46	0.36229	2	Ndufa6
Tmem258	2.44046e-05	0.587785	0.311	0.253	0.587908	2	Tmem258
Myl12b	3.45165e-05	0.609072	0.511	0.532	0.831503	2	Myl12b
Atp5d	3.75289e-05	0.478823	0.565	0.613	0.904072	2	Atp5d
Ndufa4	4.05873e-05	0.455532	0.463	0.452	0.977748	2	Ndufa4
Fos	4.54152e-05	0.463509	0.768	0.831	1	2	Fos
Vpreb31	5.00701e-05	0.54853	0.421	0.371	1	2	Vpreb3
Cox5b	6.67928e-05	0.602601	0.449	0.446	1	2	Cox5b
Sec61g	9.31048e-05	0.48051	0.46	0.458	1	2	Sec61g
Cox4i1	9.31753e-05	0.324931	0.774	0.84	1	2	Cox4i1
Pfn1	9.48487e-05	0.352652	0.771	0.85	1	2	Pfn1
Elob	0.000112293	0.508262	0.503	0.525	1	2	Elob
Eef1d	0.000131521	0.363482	0.63	0.688	1	2	Eef1d
Hint1	0.000142074	0.483032	0.588	0.635	1	2	Hint1
Txnip	0.000143505	0.721605	0.655	0.73	1	2	Txnip
Pdcd4	0.000143784	0.516504	0.706	0.764	1	2	Pdcd4
Hmgb1	0.000168945	0.256186	0.757	0.834	1	2	Hmgb1
Ypel3	0.000178798	0.566589	0.497	0.52	1	2	Ypel3
Arpc5l	0.000203585	0.600273	0.489	0.514	1	2	Arpc5l
Cox7a2l	0.000245577	0.333847	0.655	0.749	1	2	Cox7a2l
Srp9	0.000247894	0.641433	0.449	0.45	1	2	Srp9
Arpc1b	0.000303582	0.328712	0.61	0.661	1	2	Arpc1b
Eif3h	0.00032427	0.499128	0.61	0.707	1	2	Eif3h
Gm8369	0.000332812	0.542448	0.732	0.755	1	2	Gm8369
Sesn1	0.000360675	0.602828	0.508	0.516	1	2	Sesn1
Chchd101	0.000363948	0.412438	0.48	0.479	1	2	Chchd10
Ube2d3	0.000607846	0.36079	0.715	0.792	1	2	Ube2d3
Atp6v1f	0.000747045	0.547636	0.517	0.562	1	2	Atp6v1f
Hmgn1	0.000780283	0.518823	0.475	0.506	1	2	Hmgn1
Limd2	0.000918669	0.444866	0.54	0.579	1	2	Limd2
Sap18	0.000946897	0.596658	0.299	0.272	1	2	Sap18
Lsm5	0.000947948	0.586208	0.314	0.286	1	2	Lsm5
Slc38a2	0.00100299	0.627449	0.588	0.635	1	2	Slc38a2
Snrpf	0.00107576	0.643478	0.41	0.419	1	2	Snrpf
Cox6b1	0.00115009	0.465509	0.483	0.505	1	2	Cox6b1
Gabarap	0.00121741	0.335364	0.624	0.699	1	2	Gabarap
Gimap1	0.00133884	0.439364	0.472	0.491	1	2	Gimap1
Zfp706	0.00140263	0.530995	0.48	0.507	1	2	Zfp706
Ifi27l2a	0.00177847	0.611908	0.438	0.421	1	2	Ifi27l2a
Tma7	0.00211191	0.398992	0.497	0.526	1	2	Tma7
Ier2	0.0022784	0.478555	0.486	0.509	1	2	Ier2
Cox7c	0.00276307	0.385358	0.579	0.665	1	2	Cox7c
H2-Oa	0.00295477	0.46408	0.506	0.547	1	2	H2-Oa
Gapdh	0.00461002	0.355867	0.573	0.629	1	2	Gapdh
Cd47	0.00509444	0.363878	0.633	0.726	1	2	Cd47
Ly6d	0.00520437	0.330614	0.78	0.848	1	2	Ly6d
Tle5	0.00521864	0.442153	0.463	0.511	1	2	Tle5
Reep5	0.0054853	0.449795	0.412	0.434	1	2	Reep5
Slc25a3	0.00559293	0.346383	0.644	0.723	1	2	Slc25a3
Iglc3	0.00599857	0.352555	0.726	0.805	1	2	Iglc3
Zfas1	0.00614536	0.403062	0.511	0.573	1	2	Zfas1
Gng5	0.00641473	0.461502	0.537	0.603	1	2	Gng5
Tubb5	0.00718633	0.379004	0.449	0.474	1	2	Tubb5
Arpc3	0.00727497	0.331636	0.619	0.727	1	2	Arpc3
Ltb	0.00814779	0.313541	0.692	0.785	1	2	Ltb
Gnai2	0.00815015	0.29005	0.695	0.796	1	2	Gnai2
Scand1	0.00832845	0.444878	0.542	0.623	1	2	Scand1
Ifit1	2.46295e-232	1.86592	0.502	0.022	5.93325e-228	3	Ifit1
Ifih1	4.02678e-214	2.28644	0.572	0.044	9.70051e-210	3	Ifih1
Ifit2	4.32975e-211	2.70987	0.575	0.047	1.04304e-206	3	Ifit2
Oasl1	1.51273e-203	2.11853	0.716	0.096	3.64416e-199	3	Oasl1
Rsad2	1.1071e-156	1.45935	0.361	0.018	2.667e-152	3	Rsad2
Ppp1r15a	1.30756e-135	2.48758	0.974	0.68	3.14991e-131	3	Ppp1r15a
Clic4	7.90505e-135	2.54939	0.927	0.452	1.90433e-130	3	Clic4
Trim26	2.27864e-126	1.84116	0.927	0.422	5.48924e-122	3	Trim26
Zc3hav1	5.31342e-98	1.56322	0.933	0.619	1.28e-93	3	Zc3hav1
Isg15	1.73086e-97	1.07126	0.383	0.051	4.16965e-93	3	Isg15
Rbms2	4.51261e-95	1.41702	0.629	0.169	1.08709e-90	3	Rbms2
Ifit3	4.81816e-89	1.43887	0.31	0.033	1.1607e-84	3	Ifit3
Rasa4	2.52231e-85	1.0215	0.377	0.058	6.07625e-81	3	Rasa4
Nxpe3	1.28552e-68	1.25484	0.591	0.195	3.09683e-64	3	Nxpe3
Lpcat3	6.4538e-66	1.16887	0.623	0.228	1.55472e-61	3	Lpcat3
Zcchc2	1.15897e-65	1.24856	0.604	0.215	2.79197e-61	3	Zcchc2
Alcam	3.5837e-64	1.60051	0.786	0.379	8.63313e-60	3	Alcam
Tiparp	1.82643e-63	1.5774	0.783	0.406	4.39986e-59	3	Tiparp
Slc23a2	1.70185e-62	1.33791	0.649	0.256	4.09976e-58	3	Slc23a2
Pmaip1	4.24575e-61	1.40393	0.687	0.305	1.0228e-56	3	Pmaip1
Cwc25	1.9716e-55	1.02989	0.623	0.257	4.74958e-51	3	Cwc25
Gm477821	7.33424e-54	1.65189	0.562	0.195	1.76682e-49	3	Gm47782
Crybg1	1.8832e-51	0.837785	0.457	0.139	4.53662e-47	3	Crybg1
E330020D12Rik	2.70991e-50	1.09173	0.741	0.378	6.52818e-46	3	E330020D12Rik
Crlf3	8.19527e-50	0.995552	0.875	0.602	1.97424e-45	3	Crlf3
Tgif1	1.66892e-49	0.967452	0.706	0.364	4.02042e-45	3	Tgif1
Smchd1	1.47813e-48	1.0695	0.927	0.766	3.56083e-44	3	Smchd1
Ptprc	8.31563e-48	0.838469	0.99	0.926	2.00324e-43	3	Ptprc
Gypc	7.51467e-47	0.883091	0.304	0.068	1.81028e-42	3	Gypc
Sp1401	1.11838e-45	0.988578	0.882	0.646	2.69417e-41	3	Sp140
Tapbp	2.29082e-44	0.846986	0.728	0.394	5.51859e-40	3	Tapbp
Nfkbiz	3.51519e-44	1.03209	0.693	0.363	8.46809e-40	3	Nfkbiz
Samd9l	3.27531e-43	0.959153	0.77	0.466	7.89022e-39	3	Samd9l
Slc3a2	6.10346e-41	0.926105	0.741	0.425	1.47032e-36	3	Slc3a2
Gm105521	4.72765e-40	0.912846	0.748	0.455	1.13889e-35	3	Gm10552
Rtp4	1.42116e-39	0.573593	0.259	0.056	3.42357e-35	3	Rtp4
Nop58	3.34378e-37	0.945555	0.649	0.352	8.05516e-33	3	Nop58
Parp14	4.07176e-37	0.994253	0.527	0.243	9.80888e-33	3	Parp14
Ssbp2	8.46603e-37	0.932682	0.441	0.16	2.03947e-32	3	Ssbp2
Elf1	5.07971e-36	0.803845	0.936	0.785	1.2237e-31	3	Elf1
Kpna41	1.738e-35	0.970552	0.917	0.746	4.18685e-31	3	Kpna4
Gramd3	2.46212e-34	1.0274	0.744	0.473	5.93124e-30	3	Gramd3
Cd861	5.02065e-32	0.887019	0.936	0.774	1.20948e-27	3	Cd86
Cybb1	5.1054e-32	1.14446	0.808	0.605	1.22989e-27	3	Cybb
Aftph	8.79112e-32	0.886944	0.728	0.462	2.11778e-27	3	Aftph
Trim25	1.25491e-31	0.781189	0.706	0.434	3.02308e-27	3	Trim25
Tgfbr2	5.33072e-31	0.722912	0.939	0.789	1.28417e-26	3	Tgfbr2
Fam168b	2.04129e-30	0.761264	0.808	0.603	4.91747e-26	3	Fam168b
Tamalin	3.07169e-30	0.998411	0.505	0.235	7.39971e-26	3	Tamalin
Phf6	6.65196e-30	0.777554	0.556	0.273	1.60246e-25	3	Phf6
Helz2	3.13677e-29	0.645992	0.505	0.241	7.55647e-25	3	Helz2
Mbp	8.36942e-29	0.831225	0.572	0.302	2.01619e-24	3	Mbp
Zup1	2.51234e-28	0.911943	0.665	0.407	6.05223e-24	3	Zup1
Jmjd1c	4.38345e-28	0.709726	0.981	0.877	1.05597e-23	3	Jmjd1c
Adpgk	6.17979e-28	0.582204	0.351	0.131	1.48871e-23	3	Adpgk
Lamc1	1.06139e-27	0.819999	0.54	0.276	2.55689e-23	3	Lamc1
Dnajb6	2.44864e-27	0.674166	0.78	0.583	5.89877e-23	3	Dnajb6
Shisa5	5.13081e-27	0.511598	0.978	0.832	1.23601e-22	3	Shisa5
Peli1	4.69652e-26	0.886357	0.76	0.558	1.13139e-21	3	Peli1
Marcksl1	9.40348e-26	0.607864	0.399	0.169	2.2653e-21	3	Marcksl1
Sppl2a	5.7581e-25	0.803023	0.604	0.367	1.38713e-20	3	Sppl2a
Gm20559	7.80674e-25	0.769056	0.652	0.413	1.88064e-20	3	Gm20559
Cs	5.02229e-24	0.777407	0.463	0.24	1.20987e-19	3	Cs
Rigi	6.06461e-24	0.613113	0.409	0.188	1.46096e-19	3	Rigi
Ncf2	7.54241e-24	0.747088	0.661	0.432	1.81697e-19	3	Ncf2
Atf31	1.03109e-23	0.763684	0.725	0.493	2.4839e-19	3	Atf3
Ubap2l	1.0881e-23	0.678873	0.808	0.604	2.62123e-19	3	Ubap2l
Dennd4a1	5.63957e-23	0.529978	0.99	0.895	1.35857e-18	3	Dennd4a
Ift140	7.94692e-23	0.955342	0.399	0.19	1.91441e-18	3	Ift140
Ms4a4c1	8.40168e-23	0.745895	0.642	0.402	2.02396e-18	3	Ms4a4c
Taf13	3.70952e-22	0.765131	0.489	0.255	8.93624e-18	3	Taf13
Rbm45	4.63645e-22	0.449125	0.304	0.115	1.11692e-17	3	Rbm45
Evi2a	7.81304e-22	0.646283	0.387	0.179	1.88216e-17	3	Evi2a
Tmem140	1.09273e-21	0.598215	0.281	0.106	2.6324e-17	3	Tmem140
Sp4	1.12108e-21	0.572879	0.709	0.467	2.70067e-17	3	Sp4
Slc37a3	1.90683e-21	0.511026	0.278	0.101	4.59355e-17	3	Slc37a3
Serpini1	2.45135e-21	0.717383	0.323	0.132	5.90529e-17	3	Serpini1
Neurl31	3.439e-21	0.675933	0.728	0.513	8.28456e-17	3	Neurl3
Dock10	1.75686e-20	0.663825	0.971	0.881	4.23229e-16	3	Dock10
Gvin1	3.7314e-20	0.506243	0.313	0.13	8.98894e-16	3	Gvin1
Anxa7	5.07423e-20	0.636926	0.393	0.197	1.22238e-15	3	Anxa7
Nsd3	6.46222e-20	0.55356	0.85	0.697	1.55675e-15	3	Nsd3
Arid5a	8.54956e-20	0.552602	0.412	0.206	2.05959e-15	3	Arid5a
Cxcr5	8.99678e-20	0.638035	0.706	0.494	2.16733e-15	3	Cxcr5
Npat	7.59888e-19	0.707731	0.351	0.167	1.83057e-14	3	Npat
Nf1	1.10884e-18	0.498611	0.594	0.367	2.67121e-14	3	Nf1
Fam169b	1.45231e-18	0.684666	0.69	0.488	3.49861e-14	3	Fam169b
Tpst1	1.68728e-18	0.599988	0.406	0.207	4.06466e-14	3	Tpst1
Rnf122	4.30719e-18	0.495561	0.259	0.101	1.0376e-13	3	Rnf122
Flt3	1.30137e-17	0.452347	0.259	0.1	3.13499e-13	3	Flt3
Sp110	1.33195e-17	0.595107	0.751	0.575	3.20867e-13	3	Sp110
Slc38a1	2.45086e-17	0.692726	0.875	0.753	5.90412e-13	3	Slc38a1
Srgn	2.73516e-17	0.441683	0.99	0.928	6.58901e-13	3	Srgn
ENSMUSG00000121501	2.80546e-17	0.524075	0.671	0.477	6.75835e-13	3	ENSMUSG00000121501
Cast	3.21207e-17	0.600145	0.658	0.464	7.73789e-13	3	Cast
Znfx1	3.32901e-17	0.412649	0.319	0.143	8.01958e-13	3	Znfx1
Skil	3.50394e-17	0.572873	0.706	0.555	8.44098e-13	3	Skil
Gns1	4.10928e-17	0.53032	0.741	0.527	9.89925e-13	3	Gns
Pkig	5.612e-17	0.465301	0.895	0.781	1.35193e-12	3	Pkig
Hivep21	8.05569e-17	0.515565	0.879	0.69	1.94062e-12	3	Hivep2
Selenow	1.43841e-16	0.458267	0.805	0.629	3.46514e-12	3	Selenow
Gm39556	1.90064e-16	0.454033	0.348	0.166	4.57864e-12	3	Gm39556
Zbtb10	2.1495e-16	0.657173	0.655	0.465	5.17814e-12	3	Zbtb10
Grap	2.21922e-16	0.47076	0.601	0.387	5.34611e-12	3	Grap
Ccl4	2.7196e-16	1.68477	0.613	0.459	6.55153e-12	3	Ccl4
Marchf5	2.74782e-16	0.654717	0.498	0.308	6.6195e-12	3	Marchf5
Klf2	3.61141e-16	0.41513	0.987	0.921	8.6999e-12	3	Klf2
Mir142hg	8.76354e-16	0.502758	0.827	0.672	2.11114e-11	3	Mir142hg
Themis2	8.81491e-16	0.506068	0.454	0.264	2.12351e-11	3	Themis2
Gpr171	8.85957e-16	0.49228	0.45	0.252	2.13427e-11	3	Gpr171
Tdrd7	1.07514e-15	0.376891	0.268	0.113	2.59002e-11	3	Tdrd7
Plk21	1.38398e-15	0.744653	0.537	0.333	3.334e-11	3	Plk2
Ifrd1	1.61204e-15	0.536705	0.799	0.624	3.88341e-11	3	Ifrd1
Rrnad1	2.15848e-15	0.401397	0.281	0.123	5.19977e-11	3	Rrnad1
Tigd2	2.77232e-15	0.558097	0.431	0.252	6.67852e-11	3	Tigd2
Arl4a	3.38131e-15	0.609061	0.425	0.243	8.14556e-11	3	Arl4a
Serp1	3.79047e-15	0.424828	0.911	0.799	9.13123e-11	3	Serp1
Jun	4.93765e-15	0.643814	0.952	0.864	1.18948e-10	3	Jun
Dmxl11	9.55659e-15	0.573001	0.923	0.803	2.30218e-10	3	Dmxl1
Hnrnpul1	1.25376e-14	0.457783	0.597	0.417	3.02031e-10	3	Hnrnpul1
Etf1	1.49587e-14	0.473421	0.786	0.613	3.60355e-10	3	Etf1
Etv3	2.41771e-14	0.477496	0.387	0.213	5.82427e-10	3	Etv3
Dnajb9	2.43378e-14	0.501146	0.7	0.531	5.86297e-10	3	Dnajb9
Nktr	4.50911e-14	0.456703	0.85	0.716	1.08624e-09	3	Nktr
Sp1001	4.81014e-14	0.52209	0.866	0.769	1.15876e-09	3	Sp100
Tmod3	5.69632e-14	0.602528	0.827	0.711	1.37224e-09	3	Tmod3
Gm83691	1.24598e-13	0.431001	0.885	0.739	3.00158e-09	3	Gm8369
Suco	1.94383e-13	0.611472	0.783	0.676	4.6827e-09	3	Suco
Trim12a	2.64184e-13	0.364981	0.633	0.445	6.36418e-09	3	Trim12a
Uhrf2	3.23557e-13	0.574646	0.581	0.409	7.79449e-09	3	Uhrf2
Pim11	5.43732e-13	0.529025	0.601	0.411	1.30985e-08	3	Pim1
Nabp1	5.89632e-13	0.390148	0.307	0.151	1.42042e-08	3	Nabp1
Kpna1	7.22207e-13	0.396753	0.805	0.629	1.7398e-08	3	Kpna1
Tbc1d1	7.68249e-13	0.583124	0.764	0.621	1.85071e-08	3	Tbc1d1
Fchsd21	1.07839e-12	0.422971	0.946	0.818	2.59784e-08	3	Fchsd2
Rap1b1	1.24051e-12	0.366329	0.968	0.893	2.98839e-08	3	Rap1b
Heca	1.30244e-12	0.368267	0.693	0.494	3.13758e-08	3	Heca
Scpep1	1.67761e-12	0.455555	0.597	0.414	4.04135e-08	3	Scpep1
Patj1	1.71695e-12	0.480205	0.374	0.206	4.13613e-08	3	Patj
Gm16158	2.99603e-12	0.442404	0.415	0.252	7.21743e-08	3	Gm16158
Calcrl	5.52217e-12	0.517842	0.367	0.207	1.33029e-07	3	Calcrl
Cdk11b	7.00824e-12	0.488148	0.767	0.647	1.68828e-07	3	Cdk11b
Gm10553	8.17669e-12	0.409484	0.383	0.223	1.96976e-07	3	Gm10553
Tox4	9.3611e-12	0.506429	0.556	0.406	2.25509e-07	3	Tox4
Hivep1	1.18205e-11	0.540892	0.54	0.383	2.84756e-07	3	Hivep1
Sell1	1.22867e-11	0.4213	0.639	0.453	2.95986e-07	3	Sell
Nrip1	1.35488e-11	0.651809	0.406	0.248	3.26392e-07	3	Nrip1
Bach21	3.08202e-11	0.292147	1	0.898	7.42459e-07	3	Bach2
Dtnbp1	3.13927e-11	0.533345	0.53	0.386	7.56249e-07	3	Dtnbp1
Gm19710	3.24594e-11	0.40116	0.335	0.188	7.81946e-07	3	Gm19710
Taf7	3.72777e-11	0.404786	0.505	0.345	8.98021e-07	3	Taf7
Marchf3	4.41063e-11	0.509592	0.393	0.232	1.06252e-06	3	Marchf3
Relb	5.67355e-11	0.377886	0.553	0.383	1.36676e-06	3	Relb
Slc9a71	6.35297e-11	0.358077	0.748	0.6	1.53043e-06	3	Slc9a7
Dhx40	1.19972e-10	0.398344	0.569	0.39	2.89012e-06	3	Dhx40
A530040E14Rik	1.22871e-10	0.394626	0.319	0.18	2.95996e-06	3	A530040E14Rik
Gm6377	1.26486e-10	0.475802	0.256	0.132	3.04706e-06	3	Gm6377
Slamf71	1.28093e-10	0.442615	0.435	0.281	3.08577e-06	3	Slamf7
H2-K2	1.47719e-10	0.426726	0.364	0.223	3.55855e-06	3	H2-K2
Gem	1.49014e-10	0.62429	0.626	0.477	3.58976e-06	3	Gem
Siah2	1.53467e-10	0.414649	0.492	0.334	3.69701e-06	3	Siah2
2410006H16Rik1	1.83991e-10	0.409772	0.866	0.779	4.43234e-06	3	2410006H16Rik
Atm	2.45743e-10	0.517005	0.419	0.267	5.91994e-06	3	Atm
Supt4a	3.28298e-10	0.373067	0.658	0.521	7.90871e-06	3	Supt4a
Iqcb1	3.92898e-10	0.420475	0.572	0.414	9.46491e-06	3	Iqcb1
ENSMUSG00000120992	4.48342e-10	0.400063	0.543	0.381	1.08006e-05	3	ENSMUSG00000120992
Rcc2	4.62404e-10	0.432038	0.543	0.401	1.11393e-05	3	Rcc2
Arhgap30	5.12696e-10	0.377493	0.732	0.581	1.23508e-05	3	Arhgap30
Cers4	5.18743e-10	0.380499	0.371	0.224	1.24965e-05	3	Cers4
Txndc16	5.26876e-10	0.384647	0.706	0.559	1.26924e-05	3	Txndc16
Nol8	6.12383e-10	0.449061	0.304	0.175	1.47523e-05	3	Nol8
Hspa5	6.5687e-10	0.31798	0.85	0.726	1.5824e-05	3	Hspa5
Pcgf5	7.0863e-10	0.546631	0.412	0.27	1.70709e-05	3	Pcgf5
Ubc	8.4915e-10	0.320301	0.936	0.854	2.0456e-05	3	Ubc
Ildr1	1.01922e-09	0.365766	0.377	0.227	2.45531e-05	3	Ildr1
Plekho2	1.1533e-09	0.418119	0.435	0.287	2.7783e-05	3	Plekho2
Tagap	1.29043e-09	0.446787	0.323	0.193	3.10865e-05	3	Tagap
Sf3b2	1.42046e-09	0.330444	0.796	0.675	3.42189e-05	3	Sf3b2
Ddx6	1.47326e-09	0.322896	0.939	0.844	3.54909e-05	3	Ddx6
Lncpint1	1.59664e-09	0.329524	0.949	0.825	3.8463e-05	3	Lncpint
Fem1b	2.14715e-09	0.374705	0.326	0.194	5.17248e-05	3	Fem1b
Heg11	2.42404e-09	0.399497	0.77	0.607	5.83951e-05	3	Heg1
Ifi209	3.08129e-09	0.565554	0.562	0.428	7.42282e-05	3	Ifi209
Eif11	3.33642e-09	0.265079	1	0.958	8.03744e-05	3	Eif1
Pcna	4.54357e-09	0.420963	0.466	0.328	0.000109454	3	Pcna
Eif2s3x	4.78331e-09	0.348266	0.345	0.216	0.00011523	3	Eif2s3x
Ascc3	6.82994e-09	0.436394	0.709	0.584	0.000164533	3	Ascc3
Bcl2l11	7.52978e-09	0.480497	0.438	0.296	0.000181392	3	Bcl2l11
Tnfaip3	8.47669e-09	0.579683	0.562	0.434	0.000204203	3	Tnfaip3
Filip1l	1.03834e-08	0.277301	0.866	0.755	0.000250136	3	Filip1l
Smc51	1.27731e-08	0.446488	0.546	0.404	0.000307704	3	Smc5
Runx3	1.2875e-08	0.316784	0.316	0.191	0.000310159	3	Runx3
Bbx	1.63049e-08	0.382806	0.623	0.473	0.000392784	3	Bbx
Ly86	1.63192e-08	0.346308	0.84	0.728	0.00039313	3	Ly86
Ifi203	1.75002e-08	0.408003	0.703	0.573	0.000421579	3	Ifi203
Nono	1.92928e-08	0.321855	0.495	0.364	0.000464763	3	Nono
Pou2af1	1.9901e-08	0.345262	0.719	0.564	0.000479415	3	Pou2af1
Smg7	2.21776e-08	0.428037	0.562	0.421	0.000534259	3	Smg7
Rab9	2.46799e-08	0.339546	0.284	0.169	0.00059454	3	Rab9
Zfp36l1	2.47391e-08	0.360907	0.895	0.83	0.000595964	3	Zfp36l1
Adam9	2.52576e-08	0.394142	0.335	0.213	0.000608457	3	Adam9
Fbxw2	2.7451e-08	0.26854	0.537	0.386	0.000661294	3	Fbxw2
Nsun6	2.78544e-08	0.374516	0.316	0.191	0.000671012	3	Nsun6
Cnep1r1	2.95641e-08	0.305203	0.288	0.167	0.000712198	3	Cnep1r1
Plek1	3.51092e-08	0.408797	0.735	0.606	0.000845781	3	Plek
Il2rg	4.85476e-08	0.313209	0.728	0.59	0.00116951	3	Il2rg
Itprid2	5.00274e-08	0.399244	0.307	0.191	0.00120516	3	Itprid2
Egr3	5.06981e-08	0.266447	0.351	0.215	0.00122132	3	Egr3
Pip5k1b1	5.27597e-08	0.329192	0.486	0.332	0.00127098	3	Pip5k1b
Eif2s2	8.70588e-08	0.39644	0.69	0.588	0.00209725	3	Eif2s2
Mapkapk2	8.75781e-08	0.438121	0.422	0.306	0.00210976	3	Mapkapk2
Ing2	9.54638e-08	0.259782	0.262	0.15	0.00229972	3	Ing2
Iglc31	9.55056e-08	0.262875	0.911	0.785	0.00230073	3	Iglc3
Reep3	1.05511e-07	0.345492	0.438	0.309	0.00254175	3	Reep3
Srpk2	1.09258e-07	0.30284	0.553	0.417	0.00263202	3	Srpk2
9930111J21Rik2	1.09416e-07	0.31395	0.604	0.457	0.00263584	3	9930111J21Rik2
Gm433881	1.21051e-07	0.287916	0.645	0.505	0.00291613	3	Gm43388
Ppp6c	1.27169e-07	0.404414	0.562	0.445	0.00306349	3	Ppp6c
Phlpp11	1.43651e-07	0.386528	0.748	0.612	0.00346055	3	Phlpp1
4632427E13Rik	1.46923e-07	0.309064	0.419	0.287	0.00353936	3	4632427E13Rik
Trim34a	1.73042e-07	0.342123	0.364	0.245	0.00416859	3	Trim34a
Bcl6	1.73344e-07	0.322116	0.387	0.257	0.00417585	3	Bcl6
Sat1	1.86482e-07	0.292559	0.722	0.597	0.00449235	3	Sat1
Pxdc11	1.90519e-07	0.343122	0.374	0.26	0.0045896	3	Pxdc1
Ifi213	1.96147e-07	0.730197	0.348	0.236	0.00472518	3	Ifi213
Drg1	2.01806e-07	0.334874	0.412	0.287	0.0048615	3	Drg1
Ifi206	2.57111e-07	0.497642	0.268	0.165	0.00619381	3	Ifi206
Treml21	2.62703e-07	0.294239	0.38	0.251	0.00632852	3	Treml2
Cfl2	3.09648e-07	0.302345	0.339	0.22	0.00745941	3	Cfl2
Zc3h12a	3.0991e-07	0.271371	0.54	0.405	0.00746574	3	Zc3h12a
Setdb2	4.56533e-07	0.337232	0.332	0.211	0.0109979	3	Setdb2
Rabgef1	4.71612e-07	0.374486	0.46	0.334	0.0113611	3	Rabgef1
Snhg12	4.93133e-07	0.377533	0.489	0.364	0.0118796	3	Snhg12
Plac81	5.00565e-07	0.343529	0.696	0.569	0.0120586	3	Plac8
Dusp16	5.58853e-07	0.282386	0.693	0.547	0.0134628	3	Dusp16
Snx2	6.05453e-07	0.256602	0.856	0.765	0.0145854	3	Snx2
Zhx2	6.12712e-07	0.294819	0.565	0.433	0.0147602	3	Zhx2
Rsbn1l	6.13914e-07	0.331202	0.735	0.648	0.0147892	3	Rsbn1l
Resf1	7.01974e-07	0.432988	0.508	0.396	0.0169106	3	Resf1
Ctsc	7.23855e-07	0.344283	0.62	0.501	0.0174377	3	Ctsc
Akt31	7.36415e-07	0.289552	0.888	0.766	0.0177402	3	Akt3
Epsti1	8.04479e-07	0.402003	0.486	0.36	0.0193799	3	Epsti1
Ghitm	9.65774e-07	0.281732	0.617	0.513	0.0232655	3	Ghitm
Rapgef6	1.07269e-06	0.297542	0.942	0.831	0.025841	3	Rapgef6
Tmbim6	1.09608e-06	0.312948	0.645	0.537	0.0264045	3	Tmbim6
Ppp1r11	1.13527e-06	0.331575	0.486	0.377	0.0273487	3	Ppp1r11
ENSMUSG000001210931	1.21049e-06	0.352226	0.39	0.266	0.0291607	3	ENSMUSG00000121093
Braf1	1.2265e-06	0.343834	0.693	0.558	0.0295465	3	Braf
Larp7	1.22883e-06	0.402327	0.339	0.231	0.0296025	3	Larp7
Cd69	1.33805e-06	0.280448	0.834	0.702	0.0322337	3	Cd69
Snhg1	1.4177e-06	0.313644	0.581	0.451	0.0341525	3	Snhg1
Azi2	1.53428e-06	0.306474	0.53	0.413	0.0369608	3	Azi2
Dlst	2.0295e-06	0.297017	0.39	0.288	0.0488907	3	Dlst
Swap70	2.15754e-06	0.288179	0.783	0.679	0.051975	3	Swap70
Susd61	2.22469e-06	0.252638	0.866	0.743	0.0535928	3	Susd6
Bfar	2.52301e-06	0.269542	0.348	0.24	0.0607793	3	Bfar
Gna13	2.71286e-06	0.287028	0.706	0.61	0.0653527	3	Gna13
Nup133	3.04856e-06	0.298689	0.259	0.161	0.0734399	3	Nup133
Ddx3y	3.09928e-06	0.254669	0.725	0.609	0.0746616	3	Ddx3y
Rbm33	3.37612e-06	0.278027	0.69	0.579	0.0813308	3	Rbm33
Ndufb1	3.52495e-06	0.253727	0.476	0.366	0.084916	3	Ndufb1
Rftn11	3.76931e-06	0.27592	0.824	0.718	0.0908027	3	Rftn1
Ing3	3.92911e-06	0.307449	0.419	0.306	0.0946522	3	Ing3
Zfand6	5.91734e-06	0.297456	0.693	0.592	0.142549	3	Zfand6
Baz2b1	7.31663e-06	0.276391	0.901	0.846	0.176258	3	Baz2b
Atg16l21	7.49302e-06	0.302869	0.652	0.546	0.180507	3	Atg16l2
Gm37240	7.87069e-06	0.318731	0.54	0.426	0.189605	3	Gm37240
Rnf144a	8.02897e-06	0.302651	0.374	0.265	0.193418	3	Rnf144a
Synj1	1.01454e-05	0.261663	0.319	0.215	0.244403	3	Synj1
Map3k5	1.05301e-05	0.281885	0.741	0.621	0.25367	3	Map3k5
Mgat4a1	1.13422e-05	0.315688	0.534	0.432	0.273233	3	Mgat4a
Jarid2	1.24955e-05	0.27926	0.767	0.658	0.301016	3	Jarid2
Ets2	1.33945e-05	0.261529	0.319	0.213	0.322674	3	Ets2
Kdm2b	1.41636e-05	0.281432	0.47	0.364	0.3412	3	Kdm2b
Nampt1	1.45835e-05	0.313174	0.498	0.387	0.351317	3	Nampt
Rnf213	1.70241e-05	0.673842	0.371	0.288	0.410112	3	Rnf213
Washc4	1.77945e-05	0.259088	0.537	0.437	0.428669	3	Washc4
Pdcd10	1.78632e-05	0.262754	0.601	0.502	0.430325	3	Pdcd10
Lrif1	2.00325e-05	0.297326	0.371	0.276	0.482583	3	Lrif1
Lrrk1	2.01971e-05	0.260545	0.419	0.318	0.486548	3	Lrrk1
Cggbp1	2.82425e-05	0.3156	0.39	0.3	0.680362	3	Cggbp1
Lrrc8d	2.95213e-05	0.38187	0.502	0.406	0.711168	3	Lrrc8d
Lgals9	2.95697e-05	0.260816	0.3	0.206	0.712333	3	Lgals9
Sars	3.18716e-05	0.306206	0.454	0.355	0.767787	3	Sars
Fbxw71	3.42569e-05	0.256147	0.54	0.429	0.825248	3	Fbxw7
Ppfibp2	3.47237e-05	0.286384	0.262	0.172	0.836495	3	Ppfibp2
Egr1	3.57316e-05	0.433526	0.508	0.404	0.860775	3	Egr1
Samsn1	4.17086e-05	0.282073	0.447	0.349	1	3	Samsn1
Eaf2	4.51719e-05	0.259137	0.409	0.315	1	3	Eaf2
Macir	5.03264e-05	0.286784	0.294	0.205	1	3	Macir
Trim30d	5.26626e-05	0.322791	0.256	0.172	1	3	Trim30d
Kctd12	5.62775e-05	0.310719	0.383	0.295	1	3	Kctd12
Aig1	6.04255e-05	0.267307	0.313	0.219	1	3	Aig1
Dynlt3	6.36465e-05	0.255566	0.265	0.179	1	3	Dynlt3
Eif2ak31	6.65807e-05	0.259484	0.85	0.731	1	3	Eif2ak3
Samhd1	6.72705e-05	0.321648	0.658	0.56	1	3	Samhd1
Hpgds	8.711e-05	0.327109	0.428	0.325	1	3	Hpgds
P2rx4	9.99042e-05	0.306723	0.441	0.348	1	3	P2rx4
Tceal9	0.000104092	0.25838	0.307	0.221	1	3	Tceal9
Tes	0.00011021	0.293504	0.278	0.193	1	3	Tes
Ywhaq	0.000114163	0.37299	0.572	0.486	1	3	Ywhaq
Trim30a	0.000118972	0.403386	0.422	0.337	1	3	Trim30a
Mndal	0.000151347	0.335461	0.812	0.729	1	3	Mndal
Rps6ka51	0.000191161	0.269559	0.617	0.535	1	3	Rps6ka5
Arf4	0.000267448	0.370929	0.716	0.654	1	3	Arf4
Kynu1	0.000348024	0.25987	0.47	0.374	1	3	Kynu
Slfn2	0.000358176	0.285812	0.396	0.315	1	3	Slfn2
Rraga	0.000364914	0.257475	0.291	0.216	1	3	Rraga
Lnpep	0.000481014	0.253999	0.748	0.671	1	3	Lnpep
Snx91	0.000559547	0.274417	0.712	0.656	1	3	Snx9
Atl3	0.000578531	0.284744	0.521	0.441	1	3	Atl3
Spag9	0.00065683	0.274419	0.831	0.752	1	3	Spag9
Gm12185	0.000951593	0.303695	0.319	0.253	1	3	Gm12185
Reps1	0.00113391	0.251846	0.291	0.221	1	3	Reps1
Fam117b1	0.0015643	0.257364	0.617	0.533	1	3	Fam117b
Yars	0.00175958	0.284217	0.284	0.218	1	3	Yars
Tsc22d2	0.00322662	0.281335	0.546	0.471	1	3	Tsc22d2
Sfi1	0.00533708	0.386758	0.377	0.312	1	3	Sfi1
A330040F15Rik	0.00734733	0.509167	0.275	0.218	1	3	A330040F15Rik
Myc	0.00920045	0.317758	0.256	0.205	1	3	Myc
Cd300c2	1.78299e-165	1.60247	0.67	0.068	4.29522e-161	4	Cd300c2
Alox5ap	1.72585e-163	1.7847	0.572	0.046	4.15758e-159	4	Alox5ap
Fcgr3	4.21779e-150	2.1686	0.706	0.09	1.01607e-145	4	Fcgr3
Tnfsf12	7.82752e-142	0.539887	0.284	0.006	1.88565e-137	4	Tnfsf12
Pla2g7	1.45708e-120	1.03362	0.299	0.012	3.5101e-116	4	Pla2g7
Ms4a6d	1.83368e-120	1.07224	0.371	0.023	4.41733e-116	4	Ms4a6d
Fam49b	3.86604e-120	1.09231	0.34	0.017	9.31328e-116	4	Fam49b
C5ar1	1.53175e-119	0.888774	0.314	0.014	3.68999e-115	4	C5ar1
Lrp1	1.34851e-116	0.97094	0.407	0.03	3.24856e-112	4	Lrp1
Fcer1g	2.98792e-112	3.1168	0.887	0.291	7.1979e-108	4	Fcer1g
P2ry6	5.18627e-110	0.663668	0.299	0.014	1.24937e-105	4	P2ry6
Qk	1.00429e-107	0.721745	0.253	0.009	2.41933e-103	4	Qk
Lrrc25	1.11954e-105	0.532072	0.273	0.012	2.69698e-101	4	Lrrc25
Mpeg1	1.83517e-102	1.48191	0.624	0.106	4.42092e-98	4	Mpeg1
Tyrobp	7.31648e-102	2.83203	0.938	0.426	1.76254e-97	4	Tyrobp
Cd63	6.92716e-101	2.36659	0.727	0.165	1.66875e-96	4	Cd63
Mafb	4.11618e-99	1.6529	0.572	0.09	9.91589e-95	4	Mafb
Fcgr1	4.39127e-97	0.968319	0.387	0.034	1.05786e-92	4	Fcgr1
Mt1	1.67869e-95	1.76115	0.557	0.087	4.04395e-91	4	Mt1
Cd68	8.83501e-95	1.50067	0.541	0.08	2.12835e-90	4	Cd68
Tgfbi	1.79124e-94	0.995599	0.32	0.022	4.31509e-90	4	Tgfbi
Itgam	2.74671e-93	0.837257	0.407	0.041	6.61683e-89	4	Itgam
Rnase4	2.4221e-92	0.78452	0.407	0.041	5.83485e-88	4	Rnase4
Hmox1	2.56024e-91	0.606947	0.289	0.018	6.16761e-87	4	Hmox1
Tmem86a	1.29523e-90	0.883721	0.351	0.03	3.1202e-86	4	Tmem86a
Lair1	2.40826e-89	0.903513	0.407	0.044	5.80151e-85	4	Lair1
Cd33	1.14527e-88	0.730851	0.314	0.023	2.75895e-84	4	Cd33
Cd302	1.56288e-85	0.677795	0.33	0.028	3.76497e-81	4	Cd302
H2afz	1.72447e-85	1.49585	0.335	0.029	4.15425e-81	4	H2afz
Ifi207	1.76794e-85	0.929611	0.335	0.029	4.25897e-81	4	Ifi207
Slc11a1	3.27768e-85	0.530791	0.289	0.02	7.89594e-81	4	Slc11a1
Trf	9.81685e-85	1.39593	0.536	0.091	2.36488e-80	4	Trf
Rnasek	7.86841e-84	1.01281	0.335	0.029	1.8955e-79	4	Rnasek
AY036118	1.23489e-83	1.27564	0.356	0.034	2.97484e-79	4	AY036118
Grn	5.81394e-82	1.94311	0.624	0.138	1.40058e-77	4	Grn
Jdp2	7.34753e-82	0.526035	0.284	0.02	1.77002e-77	4	Jdp2
App	1.25002e-81	0.897442	0.371	0.039	3.01129e-77	4	App
H2afv	4.16084e-81	0.597522	0.278	0.019	1.00235e-76	4	H2afv
Ltc4s	5.09235e-81	1.78542	0.397	0.048	1.22675e-76	4	Ltc4s
Ctsb	6.85608e-81	2.63913	0.866	0.367	1.65163e-76	4	Ctsb
Cd14	9.44999e-81	1.41863	0.495	0.077	2.2765e-76	4	Cd14
Tmem37	1.28755e-80	0.64478	0.278	0.02	3.1017e-76	4	Tmem37
Itgb5	1.82334e-80	1.10487	0.49	0.076	4.39242e-76	4	Itgb5
Aldoa.ENSMUSG00000030695	2.01424e-80	0.828526	0.299	0.023	4.8523e-76	4	Aldoa.ENSMUSG00000030695
Syngr1	9.5465e-80	1.44245	0.448	0.064	2.29975e-75	4	Syngr1
Ndufb1-ps	9.60036e-80	1.14038	0.335	0.031	2.31273e-75	4	Ndufb1-ps
Fyb	9.93695e-80	0.977717	0.515	0.082	2.39381e-75	4	Fyb
Stab1	2.78768e-79	0.711063	0.299	0.025	6.71552e-75	4	Stab1
Lgals3bp	4.27866e-79	0.947112	0.443	0.062	1.03073e-74	4	Lgals3bp
Plin2	1.05251e-76	0.776064	0.335	0.033	2.53551e-72	4	Plin2
Csf2ra	3.27584e-76	0.671527	0.438	0.059	7.89149e-72	4	Csf2ra
H2afy	4.72104e-76	0.624325	0.273	0.02	1.1373e-71	4	H2afy
Cd300a	7.81232e-76	0.426227	0.258	0.018	1.88199e-71	4	Cd300a
Cst3	3.5301e-74	2.56739	1	0.924	8.504e-70	4	Cst3
Pmp22	4.41253e-74	0.912549	0.366	0.043	1.06298e-69	4	Pmp22
Atp5f1	6.22667e-74	0.967304	0.314	0.029	1.50001e-69	4	Atp5f1
Rgs10	9.41942e-73	1.34411	0.649	0.164	2.26914e-68	4	Rgs10
Aif1	1.76079e-72	1.28338	0.515	0.097	4.24173e-68	4	Aif1
Anxa3	2.53689e-72	0.703065	0.33	0.035	6.11138e-68	4	Anxa3
Gm424181	2.45602e-71	1.47349	0.376	0.046	5.91656e-67	4	Gm42418
Csf1r	2.23396e-70	1.74346	0.67	0.187	5.38162e-66	4	Csf1r
Camk1	9.61628e-70	0.630854	0.32	0.033	2.31656e-65	4	Camk1
Gm26917	1.21292e-69	0.740813	0.253	0.019	2.92192e-65	4	Gm26917
Basp1	3.99303e-69	1.35167	0.5	0.098	9.61922e-65	4	Basp1
Ldhb	4.25636e-69	0.806837	0.314	0.033	1.02536e-64	4	Ldhb
Tmem176b	5.38369e-69	1.20184	0.469	0.082	1.29693e-64	4	Tmem176b
C1qc	5.69484e-69	3.52097	0.845	0.389	1.37189e-64	4	C1qc
C1qb	5.1977e-67	3.38873	0.933	0.612	1.25213e-62	4	C1qb
Cxcl16	6.1216e-67	0.601177	0.294	0.029	1.47469e-62	4	Cxcl16
Cfh	1.61397e-65	0.762506	0.325	0.038	3.88805e-61	4	Cfh
Lst1	2.24133e-65	0.735165	0.351	0.045	5.39936e-61	4	Lst1
Trem2	8.57681e-65	2.2057	0.784	0.299	2.06615e-60	4	Trem2
Cd9	1.42306e-64	2.05132	0.711	0.234	3.42815e-60	4	Cd9
F11r	2.8545e-63	0.632295	0.284	0.029	6.8765e-59	4	F11r
Ckb	3.27574e-63	0.943924	0.392	0.061	7.89127e-59	4	Ckb
Tomm6	6.34564e-63	0.896542	0.402	0.062	1.52866e-58	4	Tomm6
Ctsd	2.03393e-62	2.86274	0.943	0.63	4.89974e-58	4	Ctsd
Selenop	3.57849e-62	1.64789	0.624	0.179	8.62058e-58	4	Selenop
Itm2b1	4.55124e-62	2.0255	0.959	0.793	1.09639e-57	4	Itm2b
C1qa	6.29636e-62	3.3501	0.907	0.605	1.51679e-57	4	C1qa
Ifitm3	3.40823e-61	1.77386	0.541	0.128	8.21042e-57	4	Ifitm3
Lyz2	5.66692e-61	2.80392	0.82	0.395	1.36516e-56	4	Lyz2
Ifitm2	9.78686e-61	1.45969	0.397	0.066	2.35765e-56	4	Ifitm2
H2afj	4.07542e-60	0.850957	0.299	0.034	9.81769e-56	4	H2afj
Anxa2	4.24702e-60	0.62271	0.335	0.044	1.02311e-55	4	Anxa2
Timp2	4.52141e-60	1.46891	0.567	0.143	1.08921e-55	4	Timp2
C3ar1	1.53785e-59	0.849318	0.309	0.038	3.70468e-55	4	C3ar1
Ctsl	3.4583e-59	2.8464	0.701	0.246	8.33104e-55	4	Ctsl
Ftl11	7.41902e-59	1.71989	0.995	0.917	1.78724e-54	4	Ftl1
Itm2c	1.09535e-58	0.994741	0.448	0.086	2.63869e-54	4	Itm2c
Tmem176a	1.26933e-57	0.877697	0.366	0.058	3.05782e-53	4	Tmem176a
Ptms	1.45062e-57	0.99897	0.536	0.127	3.49454e-53	4	Ptms
Adgre1	1.82733e-57	0.567302	0.304	0.037	4.40203e-53	4	Adgre1
Msrb1	3.07281e-57	1.3724	0.407	0.075	7.4024e-53	4	Msrb1
Fth11	3.1234e-57	1.55675	1	0.982	7.52426e-53	4	Fth1
Sparc	5.40523e-57	1.81682	0.433	0.088	1.30212e-52	4	Sparc
Lcp2	8.90225e-57	0.499141	0.273	0.03	2.14455e-52	4	Lcp2
Ninj1	1.62756e-56	0.883928	0.464	0.094	3.92078e-52	4	Ninj1
Olfml3	2.20679e-56	0.849635	0.371	0.06	5.31615e-52	4	Olfml3
Gpr34	3.06253e-56	1.00727	0.381	0.065	7.37763e-52	4	Gpr34
Csf3r	1.00891e-55	0.874705	0.289	0.035	2.43048e-51	4	Csf3r
Sirpa	1.0244e-53	0.963612	0.505	0.12	2.46778e-49	4	Sirpa
Lgmn	1.39901e-53	2.42408	0.845	0.427	3.37023e-49	4	Lgmn
Marcks	5.92731e-53	1.38322	0.716	0.265	1.42789e-48	4	Marcks
Tmem256	3.715e-50	0.835096	0.412	0.083	8.94942e-46	4	Tmem256
Apoe	2.09983e-49	2.6367	1	0.985	5.05848e-45	4	Apoe
Fcrls	6.01105e-49	1.40986	0.515	0.138	1.44806e-44	4	Fcrls
Ggh	6.81916e-49	0.473454	0.278	0.037	1.64274e-44	4	Ggh
Npc2	6.82958e-49	1.7349	0.83	0.453	1.64525e-44	4	Npc2
Hexb	9.29927e-49	2.58486	0.887	0.516	2.24019e-44	4	Hexb
Wfdc17	2.82731e-47	1.07818	0.335	0.059	6.811e-43	4	Wfdc17
Ccl6	4.62548e-47	0.726862	0.278	0.04	1.11428e-42	4	Ccl6
Ctss	1.33405e-46	2.17093	0.964	0.847	3.21373e-42	4	Ctss
Efhd2	3.63014e-46	0.814478	0.536	0.148	8.745e-42	4	Efhd2
Creg1	1.34661e-45	0.907366	0.464	0.114	3.24399e-41	4	Creg1
Lamp1	1.43313e-44	1.37256	0.84	0.463	3.45242e-40	4	Lamp1
Nme21	4.927e-44	1.6319	0.459	0.122	1.18692e-39	4	Nme2
Selplg	4.93186e-44	0.985208	0.536	0.155	1.18808e-39	4	Selplg
Vsir	3.07128e-43	0.726827	0.5	0.131	7.39872e-39	4	Vsir
Rab4b	5.21596e-43	0.65867	0.325	0.059	1.25652e-38	4	Rab4b
Psap	6.52113e-43	1.54067	0.84	0.54	1.57094e-38	4	Psap
Ctsa	3.37421e-42	1.22405	0.649	0.246	8.12847e-38	4	Ctsa
P2ry12	4.88322e-42	0.795966	0.376	0.079	1.17637e-37	4	P2ry12
Ctsz	2.0205e-41	1.78937	0.897	0.626	4.86739e-37	4	Ctsz
Arrb2	2.23874e-41	0.702098	0.376	0.081	5.39314e-37	4	Arrb2
Ogfrl1	3.6988e-41	0.548452	0.309	0.055	8.9104e-37	4	Ogfrl1
Cx3cr1	4.14588e-41	1.44389	0.572	0.202	9.98743e-37	4	Cx3cr1
Slco2b1	1.07964e-40	0.560484	0.253	0.037	2.60086e-36	4	Slco2b1
Bst2	1.73592e-40	1.25712	0.572	0.194	4.18184e-36	4	Bst2
Lgals3	5.21259e-40	1.56554	0.423	0.112	1.25571e-35	4	Lgals3
Cd300lf	6.29829e-40	0.750897	0.278	0.047	1.51726e-35	4	Cd300lf
Eif4ebp1	5.05438e-39	0.580925	0.418	0.1	1.2176e-34	4	Eif4ebp1
Asah1	6.16598e-39	1.09031	0.531	0.174	1.48538e-34	4	Asah1
Tcn2	1.42213e-38	0.670401	0.397	0.091	3.42591e-34	4	Tcn2
Ier3	1.8143e-38	0.730086	0.289	0.052	4.37065e-34	4	Ier3
Hk2	2.22167e-38	0.591	0.273	0.046	5.352e-34	4	Hk2
Gng51	2.6806e-38	1.05113	0.892	0.578	6.45756e-34	4	Gng5
Tmem119	3.04549e-38	0.822797	0.284	0.052	7.33658e-34	4	Tmem119
Ntpcr	1.28721e-37	0.554445	0.304	0.059	3.10089e-33	4	Ntpcr
Lpcat2	1.49562e-37	0.861674	0.443	0.12	3.60295e-33	4	Lpcat2
Atox1	1.27001e-36	1.10452	0.613	0.244	3.05946e-32	4	Atox1
Zfhx3	7.77863e-36	0.720612	0.309	0.063	1.87387e-31	4	Zfhx3
Cyba	2.36744e-34	1.09883	0.923	0.796	5.70316e-30	4	Cyba
Fabp5	5.34867e-34	1.33919	0.289	0.057	1.28849e-29	4	Fabp5
Rps27l	9.1805e-34	0.710114	0.557	0.192	2.21158e-29	4	Rps27l
Atp6v0c	3.70153e-33	1.28513	0.83	0.565	8.91698e-29	4	Atp6v0c
Dst	4.57466e-33	0.616749	0.289	0.06	1.10204e-28	4	Dst
Gapdh1	1.89102e-32	1.26704	0.876	0.607	4.55546e-28	4	Gapdh
Ccl12	2.18764e-32	1.71985	0.335	0.086	5.27003e-28	4	Ccl12
Tnfaip8l2	4.41188e-32	0.620714	0.387	0.102	1.06282e-27	4	Tnfaip8l2
Pycard	5.09128e-32	0.986425	0.588	0.241	1.22649e-27	4	Pycard
Akr1a1	8.08525e-32	0.910696	0.68	0.317	1.94774e-27	4	Akr1a1
Serpine2	1.18596e-31	0.777975	0.263	0.053	2.85698e-27	4	Serpine2
Gng10	3.54726e-31	0.994213	0.66	0.293	8.54535e-27	4	Gng10
Card19	3.82751e-31	0.663181	0.397	0.109	9.22047e-27	4	Card19
Tmsb4x	3.94051e-31	0.8343	0.995	0.994	9.49268e-27	4	Tmsb4x
Leprotl1	5.72742e-31	0.479227	0.371	0.094	1.37973e-26	4	Leprotl1
Pld4	6.70202e-31	0.844005	0.536	0.197	1.61452e-26	4	Pld4
Siglech	2.05663e-30	0.599796	0.258	0.052	4.95443e-26	4	Siglech
Sgk1	3.72937e-30	0.782334	0.459	0.145	8.98405e-26	4	Sgk1
Anxa5	9.7024e-30	0.72945	0.418	0.126	2.33731e-25	4	Anxa5
Lap3	9.95898e-30	0.437906	0.263	0.054	2.39912e-25	4	Lap3
Cstb	1.03198e-29	1.11028	0.557	0.227	2.48605e-25	4	Cstb
Scoc	1.62823e-29	0.587897	0.309	0.075	3.92241e-25	4	Scoc
Fkbp2	2.93093e-29	0.734572	0.412	0.125	7.06062e-25	4	Fkbp2
Id2	6.63978e-29	0.879213	0.433	0.139	1.59952e-24	4	Id2
Grina	9.8261e-29	0.598738	0.428	0.132	2.36711e-24	4	Grina
Bsg	1.07618e-28	0.923048	0.634	0.288	2.59253e-24	4	Bsg
Rnf149	1.11846e-28	0.495876	0.284	0.063	2.69438e-24	4	Rnf149
Ndufb8	1.2472e-28	0.847871	0.567	0.238	3.00452e-24	4	Ndufb8
Lacc1	1.35235e-28	0.415856	0.253	0.051	3.25782e-24	4	Lacc1
Lgals1	2.4862e-28	1.27548	0.381	0.116	5.98927e-24	4	Lgals1
Ndufa1	3.81197e-28	0.68286	0.526	0.195	9.18304e-24	4	Ndufa1
Gusb	6.7749e-28	0.682083	0.351	0.098	1.63207e-23	4	Gusb
Myo1f	1.05861e-27	0.421699	0.294	0.068	2.55018e-23	4	Myo1f
Prdx5	1.14209e-27	1.02662	0.639	0.311	2.75131e-23	4	Prdx5
Actb1	1.25075e-27	0.79745	1	0.982	3.01306e-23	4	Actb
B2m1	2.08236e-27	0.684251	1	0.952	5.01641e-23	4	B2m
Echs1	2.93118e-27	0.523112	0.325	0.084	7.06122e-23	4	Echs1
Slc39a1	3.07869e-27	0.428835	0.263	0.059	7.41657e-23	4	Slc39a1
Itgb2	6.54975e-27	0.497412	0.443	0.143	1.57783e-22	4	Itgb2
Atp5o	8.02272e-27	0.493594	0.273	0.063	1.93267e-22	4	Atp5o
Uqcr11	1.02655e-26	0.747299	0.5	0.191	2.47296e-22	4	Uqcr11
Ifi27l2a1	1.36216e-26	1.36177	0.747	0.402	3.28145e-22	4	Ifi27l2a
Man2b1	4.35278e-26	0.794292	0.567	0.233	1.04858e-21	4	Man2b1
Lamtor4	4.85098e-26	0.680031	0.552	0.22	1.1686e-21	4	Lamtor4
Dock4	4.93568e-26	0.485823	0.278	0.066	1.189e-21	4	Dock4
Tspo	7.85755e-26	0.88353	0.763	0.474	1.89288e-21	4	Tspo
Gpx1	9.42807e-26	0.939963	0.706	0.398	2.27122e-21	4	Gpx1
Cebpzos	1.04624e-25	0.490985	0.345	0.097	2.5204e-21	4	Cebpzos
Abhd12	1.33259e-25	0.765844	0.562	0.235	3.2102e-21	4	Abhd12
Comt	1.52869e-25	0.564147	0.376	0.113	3.68261e-21	4	Comt
Cox5b1	2.03684e-25	0.899249	0.747	0.428	4.90674e-21	4	Cox5b
H2-D11	4.75706e-25	0.653772	0.995	0.944	1.14598e-20	4	H2-D1
Timm10b	5.39943e-25	0.641201	0.546	0.221	1.30072e-20	4	Timm10b
Ssr4	6.72252e-25	1.08099	0.711	0.445	1.61946e-20	4	Ssr4
Cox6b11	8.97374e-25	0.91425	0.789	0.484	2.16177e-20	4	Cox6b1
Sdf2l1	1.23637e-24	0.494709	0.325	0.09	2.97842e-20	4	Sdf2l1
Ndufb4	1.56255e-24	0.491838	0.371	0.113	3.76419e-20	4	Ndufb4
Tcirg1	1.66134e-24	0.504591	0.34	0.099	4.00218e-20	4	Tcirg1
Tmem14c	1.68558e-24	0.65479	0.521	0.212	4.06057e-20	4	Tmem14c
Atpif1	2.05754e-24	0.649513	0.577	0.25	4.95662e-20	4	Atpif1
Arpc1b1	2.35372e-24	0.818078	0.887	0.641	5.67011e-20	4	Arpc1b
Dstn	3.84297e-24	0.306722	0.263	0.062	9.25772e-20	4	Dstn
Cnpy2	6.92817e-24	0.441864	0.309	0.084	1.669e-19	4	Cnpy2
Arl4c	8.00583e-24	0.442491	0.335	0.094	1.92861e-19	4	Arl4c
Atp6v1g1	9.07167e-24	0.827802	0.758	0.455	2.18536e-19	4	Atp6v1g1
Txn1	9.92377e-24	0.843448	0.588	0.293	2.39064e-19	4	Txn1
Milr1	1.04346e-23	0.453785	0.294	0.078	2.5137e-19	4	Milr1
Hexa	1.09654e-23	0.79936	0.608	0.3	2.64158e-19	4	Hexa
Grcc10	1.10399e-23	0.71074	0.428	0.153	2.65952e-19	4	Grcc10
mt-Nd4l	1.91264e-23	0.695138	0.644	0.312	4.60754e-19	4	mt-Nd4l
Sft2d1	2.17433e-23	0.671294	0.51	0.201	5.23795e-19	4	Sft2d1
Tmed3	2.30775e-23	0.468811	0.361	0.113	5.55937e-19	4	Tmed3
Vkorc1	2.35013e-23	0.405186	0.294	0.079	5.66146e-19	4	Vkorc1
Pnp	3.15901e-23	0.530032	0.397	0.134	7.61005e-19	4	Pnp
Cyth4	3.21875e-23	0.679358	0.495	0.196	7.75396e-19	4	Cyth4
Cd81	3.30761e-23	1.65018	0.753	0.476	7.96804e-19	4	Cd81
Sec61g1	1.1301e-22	0.859598	0.722	0.442	2.7224e-18	4	Sec61g
Snx10	1.17579e-22	0.402763	0.278	0.073	2.83248e-18	4	Snx10
Pkm	2.18509e-22	0.787499	0.68	0.372	5.26388e-18	4	Pkm
Ppp1r14b	3.81636e-22	0.610892	0.485	0.194	9.19362e-18	4	Ppp1r14b
Ifnar2	4.56885e-22	0.565452	0.474	0.187	1.10064e-17	4	Ifnar2
Reep51	9.91402e-22	0.816313	0.716	0.414	2.38829e-17	4	Reep5
Ptpmt1	9.98121e-22	0.335053	0.278	0.074	2.40447e-17	4	Ptpmt1
Lrpap1	1.02805e-21	0.511336	0.407	0.14	2.47657e-17	4	Lrpap1
Tomm7	1.157e-21	0.665377	0.639	0.33	2.78721e-17	4	Tomm7
Spcs1	1.68851e-21	0.705565	0.51	0.224	4.06762e-17	4	Spcs1
Cops9	1.69822e-21	0.550808	0.423	0.156	4.09101e-17	4	Cops9
Cebpb	1.87241e-21	0.999852	0.696	0.4	4.51064e-17	4	Cebpb
Cpd	1.94306e-21	0.439131	0.289	0.079	4.68083e-17	4	Cpd
Maf	2.80328e-21	0.518689	0.387	0.133	6.75311e-17	4	Maf
Cox6c	4.40986e-21	0.820621	0.747	0.456	1.06234e-16	4	Cox6c
Csf2rb	8.03945e-21	0.373316	0.273	0.074	1.9367e-16	4	Csf2rb
Entpd1	1.13572e-20	0.686883	0.428	0.165	2.73595e-16	4	Entpd1
Tmem59	1.36526e-20	0.635058	0.732	0.4	3.28892e-16	4	Tmem59
Ywhah	1.40964e-20	0.484774	0.582	0.256	3.39583e-16	4	Ywhah
Pgd	1.83148e-20	0.352952	0.32	0.096	4.41205e-16	4	Pgd
Ssbp4	2.15083e-20	0.404063	0.299	0.088	5.18135e-16	4	Ssbp4
Esd	2.18134e-20	0.541569	0.582	0.263	5.25486e-16	4	Esd
Rhog	2.37759e-20	0.453768	0.433	0.16	5.72762e-16	4	Rhog
Ddost	2.42826e-20	0.598592	0.418	0.159	5.84969e-16	4	Ddost
Ubb1	3.53964e-20	0.530406	0.995	0.949	8.527e-16	4	Ubb
Fuca2	5.3071e-20	0.344758	0.258	0.07	1.27848e-15	4	Fuca2
Snx18	8.72316e-20	0.419815	0.314	0.098	2.10141e-15	4	Snx18
Rnpep	1.67137e-19	0.335152	0.278	0.08	4.02634e-15	4	Rnpep
Ndufa8	2.0088e-19	0.455682	0.479	0.197	4.83921e-15	4	Ndufa8
Rnf7	2.01665e-19	0.464198	0.479	0.196	4.85812e-15	4	Rnf7
Hcfc1r1	2.04466e-19	0.439263	0.402	0.143	4.92557e-15	4	Hcfc1r1
Ms4a6c	3.83873e-19	0.820445	0.495	0.228	9.2475e-15	4	Ms4a6c
Tent5a	4.59348e-19	0.471393	0.33	0.107	1.10657e-14	4	Tent5a
Mertk	8.82796e-19	0.564757	0.258	0.075	2.12666e-14	4	Mertk
Socs3	8.89714e-19	0.60106	0.335	0.117	2.14332e-14	4	Socs3
Bri3	9.52198e-19	0.71228	0.814	0.555	2.29384e-14	4	Bri3
Daglb	9.96824e-19	0.38952	0.299	0.093	2.40135e-14	4	Daglb
Fcgr2b	1.00509e-18	0.845475	0.588	0.307	2.42125e-14	4	Fcgr2b
Gabarap1	1.17853e-18	0.667536	0.876	0.68	2.83908e-14	4	Gabarap
Rpl411	1.33312e-18	0.900239	0.99	0.962	3.21148e-14	4	Rpl41
Alg5	1.34396e-18	0.457193	0.387	0.145	3.2376e-14	4	Alg5
Tmem160	1.74323e-18	0.566907	0.546	0.266	4.19944e-14	4	Tmem160
Il10rb	2.17554e-18	0.380291	0.273	0.083	5.24087e-14	4	Il10rb
Prdx1	3.32379e-18	0.72001	0.696	0.431	8.007e-14	4	Prdx1
Rnaset2b	3.54102e-18	0.582996	0.397	0.159	8.53033e-14	4	Rnaset2b
Vdac2	3.89396e-18	0.596379	0.67	0.401	9.38056e-14	4	Vdac2
Xaf1	4.45353e-18	0.369614	0.263	0.078	1.07285e-13	4	Xaf1
Cox8a1	4.70453e-18	0.667415	0.928	0.784	1.13332e-13	4	Cox8a
Cfl1	7.55457e-18	0.820462	0.918	0.731	1.8199e-13	4	Cfl1
Edem2	1.77953e-17	0.39406	0.32	0.108	4.2869e-13	4	Edem2
Spi1	1.86193e-17	0.656733	0.613	0.336	4.48538e-13	4	Spi1
Aph1a	1.88544e-17	0.283955	0.304	0.097	4.54201e-13	4	Aph1a
Spp1	1.9694e-17	3.25364	0.5	0.252	4.74427e-13	4	Spp1
Ndufc2	2.0297e-17	0.572752	0.515	0.245	4.88955e-13	4	Ndufc2
Hspa8	2.1193e-17	0.662301	0.892	0.75	5.10539e-13	4	Hspa8
Pmepa1	2.58807e-17	0.539804	0.392	0.155	6.23465e-13	4	Pmepa1
Mrpl52	3.02585e-17	0.731767	0.598	0.319	7.28928e-13	4	Mrpl52
Rer1	3.10481e-17	0.457655	0.567	0.276	7.47948e-13	4	Rer1
Cuedc2	3.32552e-17	0.326117	0.345	0.122	8.01119e-13	4	Cuedc2
Rab31	3.72192e-17	0.390392	0.263	0.079	8.96611e-13	4	Rab31
Prdx4	4.05627e-17	0.529184	0.304	0.105	9.77156e-13	4	Prdx4
Slfn21	4.87703e-17	0.537671	0.603	0.305	1.17488e-12	4	Slfn2
Atp5e1	4.94678e-17	0.742115	0.876	0.686	1.19168e-12	4	Atp5e
0610012G03Rik	5.44046e-17	0.492436	0.448	0.19	1.31061e-12	4	0610012G03Rik
Pomp	5.61283e-17	0.614029	0.588	0.318	1.35213e-12	4	Pomp
Snhg3	6.04021e-17	0.628064	0.314	0.114	1.45509e-12	4	Snhg3
Cyb5a	7.22002e-17	0.629661	0.402	0.161	1.7393e-12	4	Cyb5a
Lipa	7.39028e-17	0.367488	0.273	0.085	1.78032e-12	4	Lipa
Atp5mpl	8.14534e-17	0.561945	0.593	0.313	1.96221e-12	4	Atp5mpl
S100a13	8.32056e-17	0.364846	0.371	0.14	2.00442e-12	4	S100a13
Gngt2	8.98035e-17	0.512785	0.593	0.286	2.16337e-12	4	Gngt2
Psmb6	1.02799e-16	0.544159	0.603	0.319	2.47643e-12	4	Psmb6
Golm1	1.10878e-16	0.424181	0.278	0.093	2.67105e-12	4	Golm1
Ssr2	1.27338e-16	0.444553	0.397	0.162	3.06756e-12	4	Ssr2
Mrpl20	1.33927e-16	0.481105	0.505	0.229	3.22629e-12	4	Mrpl20
Tpp1	1.40265e-16	0.443688	0.412	0.166	3.37899e-12	4	Tpp1
Clic11	1.67158e-16	0.698092	0.856	0.689	4.02684e-12	4	Clic1
Vamp8	1.84151e-16	0.608328	0.619	0.348	4.43621e-12	4	Vamp8
Dbi	2.01557e-16	0.578239	0.433	0.191	4.8555e-12	4	Dbi
Ctsh	2.01972e-16	0.810327	0.856	0.642	4.86552e-12	4	Ctsh
Irgm1	2.21338e-16	0.30696	0.263	0.082	5.33202e-12	4	Irgm1
Pld3	2.23352e-16	0.399432	0.345	0.128	5.38055e-12	4	Pld3
Chchd21	2.27518e-16	0.528912	0.923	0.752	5.48092e-12	4	Chchd2
Ucp2	2.31124e-16	0.756907	0.727	0.495	5.56778e-12	4	Ucp2
Uqcr10	2.68254e-16	0.702447	0.577	0.318	6.46225e-12	4	Uqcr10
Rrbp1	3.03515e-16	0.618588	0.789	0.506	7.31167e-12	4	Rrbp1
Ifngr1	3.29643e-16	0.774099	0.639	0.381	7.94109e-12	4	Ifngr1
Tmem50a	3.44042e-16	0.547621	0.747	0.439	8.28796e-12	4	Tmem50a
Ndufa41	3.53351e-16	0.717521	0.686	0.439	8.51223e-12	4	Ndufa4
Glul	3.68606e-16	0.564374	0.433	0.192	8.87972e-12	4	Glul
Mrpl33	4.03981e-16	0.436472	0.448	0.2	9.73191e-12	4	Mrpl33
Ppia1	4.09228e-16	0.691071	0.99	0.929	9.8583e-12	4	Ppia
Sat11	4.39086e-16	0.696218	0.825	0.595	1.05776e-11	4	Sat1
Tmem2581	4.61389e-16	0.466997	0.51	0.244	1.11148e-11	4	Tmem258
Cers2	5.46792e-16	0.344335	0.412	0.169	1.31722e-11	4	Cers2
Cuta	7.55292e-16	0.485358	0.454	0.203	1.8195e-11	4	Cuta
Rnaset2a	9.64581e-16	0.564187	0.521	0.257	2.32368e-11	4	Rnaset2a
Srsf9	1.27778e-15	0.482497	0.531	0.253	3.07818e-11	4	Srsf9
Gm2a	1.60996e-15	0.48486	0.634	0.339	3.87841e-11	4	Gm2a
Ssna1	1.91876e-15	0.25166	0.325	0.116	4.62229e-11	4	Ssna1
Rps281	2.3542e-15	0.937567	0.974	0.946	5.67126e-11	4	Rps28
Arf5	2.48732e-15	0.481041	0.691	0.404	5.99195e-11	4	Arf5
Leprot	2.7674e-15	0.427577	0.299	0.105	6.66667e-11	4	Leprot
Gltp	2.98292e-15	0.379315	0.34	0.128	7.18585e-11	4	Gltp
Sh3bgrl31	3.33466e-15	0.570144	0.969	0.862	8.03319e-11	4	Sh3bgrl3
Fxyd5	4.14195e-15	1.13715	0.588	0.371	9.97797e-11	4	Fxyd5
Pttg1ip	4.29675e-15	0.317451	0.32	0.116	1.03509e-10	4	Pttg1ip
Pfn11	4.48411e-15	0.533887	0.943	0.835	1.08022e-10	4	Pfn1
Pgam1	4.58205e-15	0.548945	0.454	0.204	1.10382e-10	4	Pgam1
Serf21	6.29105e-15	0.586019	0.912	0.782	1.51551e-10	4	Serf2
Cox7c1	6.47188e-15	0.666218	0.83	0.645	1.55908e-10	4	Cox7c
Tmem222	6.49754e-15	0.282938	0.273	0.093	1.56526e-10	4	Tmem222
Psmb5	7.26256e-15	0.494972	0.505	0.251	1.74955e-10	4	Psmb5
Acer3	7.55593e-15	0.345095	0.33	0.124	1.82022e-10	4	Acer3
Uqcrb	7.64371e-15	0.567945	0.588	0.322	1.84137e-10	4	Uqcrb
Sem1	8.14331e-15	0.741167	0.742	0.522	1.96172e-10	4	Sem1
Tm2d2	1.01488e-14	0.393902	0.345	0.136	2.44483e-10	4	Tm2d2
S100a6	1.02164e-14	1.33208	0.304	0.119	2.46114e-10	4	S100a6
Taldo1	1.06532e-14	0.630646	0.613	0.373	2.56635e-10	4	Taldo1
Dusp6	1.09148e-14	0.384488	0.33	0.125	2.62939e-10	4	Dusp6
Rassf4	1.14243e-14	0.306697	0.299	0.108	2.75211e-10	4	Rassf4
Atp6v1f1	1.18504e-14	0.573803	0.789	0.543	2.85477e-10	4	Atp6v1f
Capza2	1.49347e-14	0.63126	0.784	0.564	3.59778e-10	4	Capza2
Mrps21	1.65272e-14	0.363746	0.485	0.224	3.9814e-10	4	Mrps21
Anapc13	1.86968e-14	0.285791	0.335	0.126	4.50406e-10	4	Anapc13
Mtfr1l	1.95655e-14	0.252287	0.268	0.091	4.71332e-10	4	Mtfr1l
Elob1	2.26563e-14	0.540858	0.737	0.509	5.4579e-10	4	Elob
Lamp2	3.5967e-14	0.683448	0.696	0.45	8.66446e-10	4	Lamp2
Dpm1	3.62375e-14	0.358622	0.448	0.201	8.72961e-10	4	Dpm1
Chmp2a	3.63859e-14	0.434918	0.515	0.261	8.76537e-10	4	Chmp2a
Ubl5	3.84198e-14	0.522147	0.742	0.475	9.25533e-10	4	Ubl5
Aprt	3.99711e-14	0.503535	0.464	0.226	9.62905e-10	4	Aprt
Otulinl	4.74173e-14	0.399505	0.294	0.111	1.14228e-09	4	Otulinl
Srd5a3	5.06665e-14	0.343722	0.263	0.091	1.22055e-09	4	Srd5a3
Coa3	5.35883e-14	0.257948	0.325	0.124	1.29094e-09	4	Coa3
Gpx4	7.46857e-14	0.637747	0.706	0.467	1.79918e-09	4	Gpx4
Mrpl55	7.49025e-14	0.252134	0.268	0.092	1.8044e-09	4	Mrpl55
Psmb81	7.59864e-14	0.522144	0.84	0.61	1.83051e-09	4	Psmb8
Akt1	9.08169e-14	0.279197	0.309	0.117	2.18778e-09	4	Akt1
Ndufs5	9.90446e-14	0.424129	0.474	0.236	2.38599e-09	4	Ndufs5
Atp5j	1.24017e-13	0.645606	0.634	0.387	2.98757e-09	4	Atp5j
1810058I24Rik	1.35364e-13	0.498063	0.495	0.255	3.26091e-09	4	1810058I24Rik
Glmp	1.39866e-13	0.35091	0.309	0.118	3.36937e-09	4	Glmp
Atp5k	1.44694e-13	0.495198	0.443	0.214	3.48568e-09	4	Atp5k
Atp5j2	1.59578e-13	0.61095	0.649	0.406	3.84423e-09	4	Atp5j2
Atp6v0e	1.65289e-13	0.584926	0.737	0.512	3.9818e-09	4	Atp6v0e
Clta	1.69638e-13	0.631098	0.887	0.739	4.08658e-09	4	Clta
Slc25a4	1.94446e-13	0.448556	0.459	0.222	4.6842e-09	4	Slc25a4
Gnai21	2.13305e-13	0.490509	0.902	0.778	5.13853e-09	4	Gnai2
Atp5l1	2.38033e-13	0.721489	0.773	0.599	5.73423e-09	4	Atp5l
Atp5h	2.4394e-13	0.540076	0.825	0.608	5.87651e-09	4	Atp5h
Rab5if	2.64779e-13	0.492932	0.412	0.197	6.37852e-09	4	Rab5if
Psenen	3.0391e-13	0.549691	0.691	0.452	7.32119e-09	4	Psenen
Ccl3	3.39373e-13	1.02617	0.474	0.264	8.17549e-09	4	Ccl3
Lamtor1	3.42398e-13	0.493606	0.536	0.286	8.24837e-09	4	Lamtor1
Map1lc3b	3.56489e-13	0.537258	0.763	0.516	8.58783e-09	4	Map1lc3b
Fam174a	3.58235e-13	0.310967	0.356	0.145	8.62987e-09	4	Fam174a
Twf2	4.05863e-13	0.299559	0.356	0.146	9.77724e-09	4	Twf2
Gnb2	4.45393e-13	0.565994	0.686	0.443	1.07295e-08	4	Gnb2
Higd2a	4.595e-13	0.51485	0.469	0.243	1.10694e-08	4	Higd2a
Ndufs7	4.8311e-13	0.44297	0.582	0.309	1.16381e-08	4	Ndufs7
Cndp2	4.92701e-13	0.325932	0.278	0.105	1.18692e-08	4	Cndp2
Itga6	5.71246e-13	0.309202	0.278	0.102	1.37613e-08	4	Itga6
Eif4a1	5.99626e-13	0.460231	0.722	0.485	1.4445e-08	4	Eif4a1
Arhgap5	6.69869e-13	0.430195	0.278	0.105	1.61371e-08	4	Arhgap5
Iscu	7.88134e-13	0.478018	0.397	0.185	1.89861e-08	4	Iscu
Ndufb2	8.11091e-13	0.399628	0.381	0.169	1.95392e-08	4	Ndufb2
Gabarapl2	8.59641e-13	0.350492	0.655	0.363	2.07088e-08	4	Gabarapl2
Ndufb9	9.22967e-13	0.530319	0.536	0.319	2.22343e-08	4	Ndufb9
Psmd8	9.60523e-13	0.543839	0.577	0.327	2.3139e-08	4	Psmd8
Rps291	1.07698e-12	0.58262	0.99	0.97	2.59445e-08	4	Rps29
Timm8b	1.17885e-12	0.333476	0.423	0.192	2.83985e-08	4	Timm8b
Smpdl3a	1.27233e-12	0.279339	0.325	0.129	3.06505e-08	4	Smpdl3a
Slc25a5	1.53236e-12	0.550938	0.763	0.528	3.69146e-08	4	Slc25a5
Rcbtb2	1.59353e-12	0.311538	0.299	0.12	3.83883e-08	4	Rcbtb2
Etfb	1.63282e-12	0.323957	0.345	0.143	3.93346e-08	4	Etfb
Naa38	1.64667e-12	0.286556	0.284	0.11	3.96683e-08	4	Naa38
Mydgf	1.8108e-12	0.340685	0.371	0.164	4.36221e-08	4	Mydgf
Ap2s1	2.21655e-12	0.390237	0.49	0.249	5.33968e-08	4	Ap2s1
Rpl36al1	2.23783e-12	0.554722	0.881	0.723	5.39092e-08	4	Rpl36al
Csnk2b	2.4494e-12	0.369986	0.433	0.204	5.90061e-08	4	Csnk2b
Plbd2	2.67606e-12	0.257875	0.253	0.093	6.44664e-08	4	Plbd2
Bcl2a1b	2.82621e-12	0.493124	0.552	0.31	6.80835e-08	4	Bcl2a1b
Tpi1	2.95294e-12	0.301896	0.345	0.145	7.11364e-08	4	Tpi1
Selenof	2.95629e-12	0.619253	0.603	0.379	7.1217e-08	4	Selenof
Mpc1	3.33481e-12	0.469106	0.747	0.48	8.03356e-08	4	Mpc1
Hsbp1	3.75098e-12	0.452347	0.454	0.224	9.03612e-08	4	Hsbp1
Pigx	4.12831e-12	0.32157	0.258	0.094	9.9451e-08	4	Pigx
Ebp	4.32015e-12	0.283981	0.299	0.12	1.04072e-07	4	Ebp
Necap2	4.59504e-12	0.313619	0.474	0.231	1.10694e-07	4	Necap2
Sptssa	4.7749e-12	0.342509	0.402	0.189	1.15027e-07	4	Sptssa
Ldha	5.19194e-12	0.553226	0.521	0.298	1.25074e-07	4	Ldha
Oaz11	5.25205e-12	0.42074	0.938	0.848	1.26522e-07	4	Oaz1
Txndc17	6.40965e-12	0.420725	0.454	0.234	1.54408e-07	4	Txndc17
Zbp1	6.48973e-12	0.387458	0.253	0.097	1.56338e-07	4	Zbp1
Tkt	7.56268e-12	0.342617	0.454	0.225	1.82185e-07	4	Tkt
Hint11	8.07021e-12	0.527811	0.799	0.62	1.94411e-07	4	Hint1
Dpm31	8.14511e-12	0.402937	0.469	0.243	1.96216e-07	4	Dpm3
Ndufa7	9.42774e-12	0.545466	0.649	0.417	2.27114e-07	4	Ndufa7
Atp5g1	9.60455e-12	0.49544	0.572	0.344	2.31374e-07	4	Atp5g1
Actg11	1.03655e-11	0.574408	0.948	0.785	2.49706e-07	4	Actg1
Romo1	1.20498e-11	0.387592	0.438	0.22	2.90281e-07	4	Romo1
Rnh1	1.32076e-11	0.418669	0.433	0.218	3.1817e-07	4	Rnh1
Cox5a	1.33496e-11	0.533107	0.701	0.453	3.21591e-07	4	Cox5a
Ndufa13	1.38179e-11	0.464895	0.655	0.42	3.32872e-07	4	Ndufa13
Dusp1	1.52117e-11	0.865203	0.753	0.54	3.6645e-07	4	Dusp1
Pon2	1.60136e-11	0.299432	0.438	0.208	3.85768e-07	4	Pon2
Calm3	1.60722e-11	0.476347	0.469	0.24	3.87179e-07	4	Calm3
Atraid	1.68816e-11	0.390461	0.433	0.212	4.06679e-07	4	Atraid
Prdx2	2.10099e-11	0.347577	0.485	0.251	5.06129e-07	4	Prdx2
Glrx5	2.18958e-11	0.386559	0.34	0.15	5.27471e-07	4	Glrx5
Rpl351	2.20685e-11	0.77456	0.979	0.927	5.3163e-07	4	Rpl35
Tuba1b	2.28773e-11	0.490742	0.49	0.261	5.51114e-07	4	Tuba1b
Rpl111	2.2893e-11	0.389428	0.995	0.969	5.51493e-07	4	Rpl11
Ciao2a	2.31275e-11	0.316578	0.402	0.191	5.57143e-07	4	Ciao2a
Mrpl43	2.47263e-11	0.279321	0.438	0.21	5.95656e-07	4	Mrpl43
Rps22	2.56137e-11	0.444505	0.985	0.964	6.17033e-07	4	Rps2
Eif1b	2.79372e-11	0.274469	0.438	0.214	6.73006e-07	4	Eif1b
Tmed2	2.79848e-11	0.471286	0.644	0.393	6.74153e-07	4	Tmed2
Pnpla2	2.99985e-11	0.296406	0.284	0.113	7.22663e-07	4	Pnpla2
Atp6v0b	3.08792e-11	0.471097	0.768	0.557	7.43881e-07	4	Atp6v0b
Scp2	3.78223e-11	0.381737	0.464	0.236	9.1114e-07	4	Scp2
Ndufb6	3.87368e-11	0.340665	0.34	0.153	9.3317e-07	4	Ndufb6
Bag1	3.97247e-11	0.358442	0.541	0.298	9.56968e-07	4	Bag1
Tlr7	4.11159e-11	0.451406	0.304	0.131	9.90482e-07	4	Tlr7
Vps29	4.17553e-11	0.287413	0.407	0.195	1.00589e-06	4	Vps29
Psme2	4.49447e-11	0.448074	0.521	0.295	1.08272e-06	4	Psme2
Rac1	4.51742e-11	0.390246	0.696	0.448	1.08825e-06	4	Rac1
Ndufs6	5.76786e-11	0.348459	0.407	0.202	1.38948e-06	4	Ndufs6
Psmb3	6.01587e-11	0.382914	0.588	0.341	1.44922e-06	4	Psmb3
Dctn3	6.94201e-11	0.316099	0.479	0.244	1.67233e-06	4	Dctn3
Rpl291	7.05188e-11	0.432831	0.979	0.948	1.6988e-06	4	Rpl29
Dctn2	7.0559e-11	0.32427	0.428	0.204	1.69977e-06	4	Dctn2
Scarb2	8.3706e-11	0.444439	0.448	0.236	2.01648e-06	4	Scarb2
Uqcrq	8.54894e-11	0.512722	0.582	0.359	2.05944e-06	4	Uqcrq
Cited2	8.69323e-11	0.317552	0.335	0.153	2.0942e-06	4	Cited2
R3hdm4	9.53828e-11	0.269873	0.34	0.151	2.29777e-06	4	R3hdm4
Emc7	9.93808e-11	0.406374	0.443	0.233	2.39408e-06	4	Emc7
Rpl371	1.21496e-10	0.607432	0.995	0.958	2.92684e-06	4	Rpl37
Ndufb3	1.22708e-10	0.322863	0.438	0.225	2.95604e-06	4	Ndufb3
Hmgn2	1.32406e-10	0.418744	0.407	0.203	3.18967e-06	4	Hmgn2
Atp5g21	1.36367e-10	0.569913	0.851	0.676	3.28508e-06	4	Atp5g2
Mdh2	1.38724e-10	0.358325	0.567	0.323	3.34185e-06	4	Mdh2
Sec61b	1.39464e-10	0.517559	0.68	0.482	3.35968e-06	4	Sec61b
Swi5	1.56013e-10	0.343771	0.541	0.301	3.75836e-06	4	Swi5
Slc6a6	1.63222e-10	0.375657	0.474	0.247	3.93202e-06	4	Slc6a6
Eif5a	1.66808e-10	0.495638	0.763	0.568	4.01841e-06	4	Eif5a
Mrps24	1.71077e-10	0.386509	0.552	0.314	4.12126e-06	4	Mrps24
Hcst	1.83995e-10	0.328222	0.294	0.126	4.43245e-06	4	Hcst
Micos10	1.89529e-10	0.336224	0.634	0.368	4.56575e-06	4	Micos10
Laptm5	1.91385e-10	0.446323	0.948	0.853	4.61048e-06	4	Laptm5
Rbm31	1.93659e-10	0.666635	0.902	0.796	4.66525e-06	4	Rbm3
Ms4a6b	1.94245e-10	0.548757	0.464	0.26	4.67936e-06	4	Ms4a6b
Laptm4a	2.03094e-10	0.398919	0.696	0.456	4.89254e-06	4	Laptm4a
Drap1	2.08874e-10	0.396016	0.598	0.355	5.03178e-06	4	Drap1
Ost4	2.1208e-10	0.410424	0.577	0.357	5.109e-06	4	Ost4
Prelid1	2.13504e-10	0.377979	0.485	0.267	5.1433e-06	4	Prelid1
Tmed9	2.19202e-10	0.341164	0.644	0.406	5.28057e-06	4	Tmed9
Lman2	2.41962e-10	0.315293	0.505	0.269	5.82886e-06	4	Lman2
Psma5	2.4315e-10	0.29641	0.423	0.212	5.85747e-06	4	Psma5
H2-K11	2.53101e-10	0.425768	0.969	0.922	6.09721e-06	4	H2-K1
Mvb12a	2.58145e-10	0.251478	0.33	0.149	6.21871e-06	4	Mvb12a
Rpn2	2.66739e-10	0.385548	0.402	0.203	6.42575e-06	4	Rpn2
Myl6	2.68157e-10	0.521931	0.799	0.681	6.45991e-06	4	Myl6
Rpl13a1	2.71542e-10	0.563703	0.871	0.724	6.54144e-06	4	Rpl13a
Rex1bd	2.75088e-10	0.349797	0.33	0.15	6.62687e-06	4	Rex1bd
Cox7a21	2.86567e-10	0.474065	0.68	0.479	6.90339e-06	4	Cox7a2
Ufc1	2.89104e-10	0.291013	0.397	0.194	6.96451e-06	4	Ufc1
Sap181	3.04717e-10	0.35555	0.495	0.261	7.34062e-06	4	Sap18
Atp5g3	3.14277e-10	0.384125	0.536	0.315	7.57093e-06	4	Atp5g3
Atp5c1	3.15517e-10	0.486218	0.706	0.493	7.60081e-06	4	Atp5c1
Evi2a1	3.24562e-10	0.265829	0.387	0.187	7.81869e-06	4	Evi2a
Ifi30	3.26736e-10	0.734603	0.753	0.548	7.87107e-06	4	Ifi30
Ndufa2	3.47013e-10	0.519046	0.644	0.427	8.35954e-06	4	Ndufa2
Pgk1	3.50649e-10	0.312584	0.407	0.202	8.44714e-06	4	Pgk1
Trmt112	3.75973e-10	0.356238	0.562	0.335	9.05718e-06	4	Trmt112
Sec11c	4.23446e-10	0.439167	0.696	0.471	1.02008e-05	4	Sec11c
Dnajc15	4.83128e-10	0.260139	0.33	0.15	1.16386e-05	4	Dnajc15
Ndufb10	4.85499e-10	0.434214	0.577	0.361	1.16957e-05	4	Ndufb10
Ndufb7	5.06107e-10	0.409608	0.577	0.35	1.21921e-05	4	Ndufb7
Fau1	5.63456e-10	0.30152	0.995	0.985	1.35737e-05	4	Fau
Orai1	5.82907e-10	0.274047	0.345	0.161	1.40422e-05	4	Orai1
Ndufa3	6.94136e-10	0.357616	0.459	0.252	1.67217e-05	4	Ndufa3
Rbm471	6.97859e-10	0.296012	0.278	0.119	1.68114e-05	4	Rbm47
Ndufa61	7.07454e-10	0.458801	0.686	0.447	1.70426e-05	4	Ndufa6
Mrpl2	7.17192e-10	0.263969	0.284	0.122	1.72772e-05	4	Mrpl2
Wdr83os	7.26782e-10	0.299117	0.402	0.2	1.75082e-05	4	Wdr83os
Cenpb	8.68085e-10	0.299555	0.351	0.164	2.09122e-05	4	Cenpb
Ostc	8.97378e-10	0.323552	0.495	0.276	2.16178e-05	4	Ostc
Arf1	9.14616e-10	0.369763	0.696	0.476	2.20331e-05	4	Arf1
Ppib	1.02064e-09	0.534155	0.727	0.589	2.45873e-05	4	Ppib
Rtraf	1.12297e-09	0.429678	0.557	0.353	2.70523e-05	4	Rtraf
Cyfip11	1.12456e-09	0.378105	0.485	0.264	2.70906e-05	4	Cyfip1
Pdia3	1.12673e-09	0.376243	0.619	0.399	2.7143e-05	4	Pdia3
Atp13a2	1.13946e-09	0.297616	0.325	0.153	2.74496e-05	4	Atp13a2
Eno1	1.15759e-09	0.411082	0.459	0.257	2.78863e-05	4	Eno1
Cotl1	1.23246e-09	0.346476	0.778	0.574	2.969e-05	4	Cotl1
Ppp1r18	1.3243e-09	0.271624	0.51	0.272	3.19023e-05	4	Ppp1r18
Ppt1	1.32535e-09	0.302968	0.397	0.199	3.19276e-05	4	Ppt1
Rnf130	1.3564e-09	0.360752	0.624	0.392	3.26756e-05	4	Rnf130
Arhgdia	1.38567e-09	0.379467	0.742	0.518	3.33808e-05	4	Arhgdia
Tns3	1.48719e-09	0.330969	0.268	0.117	3.58264e-05	4	Tns3
Rbx1	1.49551e-09	0.390271	0.68	0.46	3.60268e-05	4	Rbx1
Scamp2	1.64221e-09	0.430007	0.624	0.383	3.95607e-05	4	Scamp2
Psmb4	1.6507e-09	0.425902	0.577	0.343	3.97653e-05	4	Psmb4
Map1lc3a	1.85288e-09	0.323453	0.366	0.18	4.46358e-05	4	Map1lc3a
Cnih4	1.86395e-09	0.282282	0.345	0.164	4.49026e-05	4	Cnih4
Tmem179b	1.91404e-09	0.26676	0.402	0.204	4.61091e-05	4	Tmem179b
Elof1	1.97858e-09	0.325466	0.314	0.147	4.76639e-05	4	Elof1
Arpc4	2.01553e-09	0.449752	0.629	0.41	4.85541e-05	4	Arpc4
Psma4	2.03134e-09	0.286404	0.469	0.252	4.89349e-05	4	Psma4
Gm100761	2.05726e-09	0.571018	0.758	0.634	4.95595e-05	4	Gm10076
Rpl37a1	2.1499e-09	0.535969	0.979	0.969	5.17911e-05	4	Rpl37a
Ndufa11	2.31622e-09	0.355381	0.459	0.254	5.57978e-05	4	Ndufa11
Gng12	2.3217e-09	0.364519	0.361	0.172	5.59298e-05	4	Gng12
Psma2	2.44987e-09	0.452186	0.665	0.488	5.90173e-05	4	Psma2
Ctsc1	2.47163e-09	0.471868	0.691	0.501	5.95416e-05	4	Ctsc
Ptpn181	2.47871e-09	0.450211	0.887	0.723	5.97122e-05	4	Ptpn18
Ergic3	2.50278e-09	0.335768	0.356	0.173	6.0292e-05	4	Ergic3
Erp29	2.55679e-09	0.364496	0.768	0.566	6.15931e-05	4	Erp29
Slc35b1	2.8488e-09	0.328365	0.263	0.112	6.86276e-05	4	Slc35b1
Fis1	2.89214e-09	0.421413	0.619	0.412	6.96716e-05	4	Fis1
Micos13	3.00183e-09	0.380285	0.572	0.336	7.2314e-05	4	Micos13
Cox4i11	3.17448e-09	0.402931	0.933	0.827	7.64732e-05	4	Cox4i1
Rpl35a1	3.18953e-09	0.396271	1	0.969	7.68358e-05	4	Rpl35a
Nmt1	3.41645e-09	0.366398	0.443	0.233	8.23024e-05	4	Nmt1
Bola2	3.64093e-09	0.277658	0.448	0.242	8.771e-05	4	Bola2
Slc25a31	4.4883e-09	0.342046	0.861	0.705	0.000108123	4	Slc25a3
Rpl241	4.54487e-09	0.427747	0.964	0.937	0.000109486	4	Rpl24
Rps27a1	4.59765e-09	0.324041	0.99	0.976	0.000110757	4	Rps27a
Jtb	4.693e-09	0.259719	0.448	0.236	0.000113054	4	Jtb
Bhlhe411	4.88069e-09	0.260899	0.335	0.163	0.000117576	4	Bhlhe41
Ncf1	4.94242e-09	0.377026	0.536	0.313	0.000119063	4	Ncf1
Scand11	5.43112e-09	0.324072	0.809	0.602	0.000130836	4	Scand1
Ostf1	5.59864e-09	0.410695	0.608	0.419	0.000134871	4	Ostf1
Il6ra	6.25795e-09	0.254927	0.335	0.163	0.000150754	4	Il6ra
Pdia6	6.58209e-09	0.33828	0.541	0.327	0.000158563	4	Pdia6
Ccdc86	7.4097e-09	0.333126	0.325	0.158	0.0001785	4	Ccdc86
Slc15a3	8.82729e-09	0.258088	0.294	0.133	0.000212649	4	Slc15a3
Rplp01	8.85182e-09	0.502952	0.985	0.966	0.00021324	4	Rplp0
Snrpe1	9.92686e-09	0.372157	0.701	0.514	0.000239138	4	Snrpe
Tagln2	1.0533e-08	0.306548	0.418	0.219	0.000253739	4	Tagln2
C1qbp	1.13013e-08	0.261162	0.361	0.184	0.000272249	4	C1qbp
Kxd1	1.16041e-08	0.264722	0.423	0.227	0.000279542	4	Kxd1
Sdf4	1.19727e-08	0.346416	0.562	0.348	0.000288423	4	Sdf4
Srp19	1.25511e-08	0.334141	0.397	0.212	0.000302356	4	Srp19
Gpsm3	1.35545e-08	0.359727	0.582	0.342	0.000326529	4	Gpsm3
Polr2j	1.39629e-08	0.272174	0.351	0.178	0.000336366	4	Polr2j
Yif1b	1.44428e-08	0.262674	0.268	0.123	0.000347926	4	Yif1b
Rpl391	1.52395e-08	0.623368	0.985	0.962	0.00036712	4	Rpl39
Arpc31	1.55302e-08	0.356229	0.861	0.707	0.000374124	4	Arpc3
Mrfap1	1.56464e-08	0.35289	0.567	0.359	0.000376922	4	Mrfap1
Ndufv3	1.67313e-08	0.324263	0.387	0.206	0.000403056	4	Ndufv3
Bub3	1.77372e-08	0.282699	0.345	0.172	0.000427289	4	Bub3
Rpl10a1	1.90684e-08	0.367513	0.99	0.96	0.000459358	4	Rpl10a
Zcrb1	1.98317e-08	0.285171	0.541	0.322	0.000477746	4	Zcrb1
Ddrgk1	2.28219e-08	0.320338	0.515	0.301	0.00054978	4	Ddrgk1
Ndufab1	2.29403e-08	0.282868	0.433	0.242	0.000552632	4	Ndufab1
Cope	2.34427e-08	0.380577	0.402	0.218	0.000564736	4	Cope
Cdk2ap2	2.3472e-08	0.312872	0.438	0.24	0.000565441	4	Cdk2ap2
Ndufa5	2.55125e-08	0.258556	0.309	0.148	0.000614595	4	Ndufa5
Smdt1	2.8042e-08	0.344273	0.567	0.37	0.000675531	4	Smdt1
Btf31	3.18263e-08	0.441149	0.928	0.846	0.000766695	4	Btf3
Pdcl3	3.26837e-08	0.290416	0.253	0.115	0.000787351	4	Pdcl3
Rps101	3.28232e-08	0.366012	0.99	0.963	0.00079071	4	Rps10
Bax	3.49466e-08	0.388315	0.536	0.331	0.000841865	4	Bax
Rabac11	3.63809e-08	0.370692	0.814	0.64	0.000876416	4	Rabac1
Mcrip1	3.78679e-08	0.280914	0.381	0.2	0.000912237	4	Mcrip1
1110038B12Rik	4.06383e-08	0.331193	0.299	0.148	0.000978977	4	1110038B12Rik
Fkbp1a	4.17088e-08	0.250778	0.381	0.199	0.00100477	4	Fkbp1a
Capzb	4.51777e-08	0.310355	0.732	0.55	0.00108833	4	Capzb
Ndufc1	5.6359e-08	0.282732	0.335	0.174	0.00135769	4	Ndufc1
Pfdn51	6.98158e-08	0.322864	0.923	0.857	0.00168186	4	Pfdn5
Myl12a	7.26901e-08	0.324998	0.562	0.363	0.0017511	4	Myl12a
Rpl33	7.62824e-08	0.283828	1	0.959	0.00183764	4	Rpl3
Srp91	7.62915e-08	0.434721	0.624	0.439	0.00183786	4	Srp9
Naca1	7.66345e-08	0.336155	0.969	0.908	0.00184612	4	Naca
Rpl381	7.96303e-08	0.400101	0.99	0.956	0.00191829	4	Rpl38
Svbp	8.14948e-08	0.329572	0.407	0.222	0.00196321	4	Svbp
Nedd8	8.87591e-08	0.372853	0.665	0.465	0.00213821	4	Nedd8
Mrpl57	9.24799e-08	0.270798	0.366	0.199	0.00222784	4	Mrpl57
Atp6ap1	9.43623e-08	0.263588	0.418	0.227	0.00227319	4	Atp6ap1
Rwdd1	9.69943e-08	0.262353	0.454	0.262	0.00233659	4	Rwdd1
Pts	1.10083e-07	0.259341	0.345	0.179	0.00265191	4	Pts
Ndufs3	1.1582e-07	0.279018	0.443	0.261	0.00279011	4	Ndufs3
Ppp1ca1	1.28513e-07	0.340707	0.701	0.52	0.00309587	4	Ppp1ca
Ypel31	1.31884e-07	0.371481	0.732	0.505	0.00317708	4	Ypel3
Zfp7061	1.32744e-07	0.357009	0.68	0.493	0.00319781	4	Zfp706
Ift20	1.36681e-07	0.272692	0.345	0.176	0.00329264	4	Ift20
Selenos	1.53528e-07	0.383784	0.469	0.29	0.00369849	4	Selenos
Emc6	1.70734e-07	0.258426	0.443	0.253	0.00411299	4	Emc6
Polr1d	1.82606e-07	0.384543	0.706	0.514	0.00439899	4	Polr1d
Mkrn1	1.87361e-07	0.313613	0.428	0.251	0.00451354	4	Mkrn1
Psmb10	1.89975e-07	0.270325	0.459	0.268	0.0045765	4	Psmb10
Tubb51	1.91954e-07	0.352071	0.67	0.459	0.00462418	4	Tubb5
Mrps33	1.97463e-07	0.283515	0.433	0.245	0.00475688	4	Mrps33
Atp1b3	1.99953e-07	0.376832	0.546	0.351	0.00481687	4	Atp1b3
Erh	2.07165e-07	0.372559	0.443	0.268	0.0049906	4	Erh
Bach1	2.54479e-07	0.252238	0.314	0.159	0.00613041	4	Bach1
Sdcbp	3.06826e-07	0.44573	0.737	0.576	0.00739144	4	Sdcbp
Sod2	3.16455e-07	0.296866	0.412	0.237	0.00762341	4	Sod2
C1d	3.26255e-07	0.251169	0.33	0.172	0.00785949	4	C1d
Nt5c	3.35727e-07	0.323912	0.412	0.247	0.00808766	4	Nt5c
Rgs1	3.43845e-07	0.454577	0.469	0.305	0.00828323	4	Rgs1
Nfkbia	3.7831e-07	0.756924	0.67	0.537	0.0091135	4	Nfkbia
Edf1	4.41622e-07	0.300785	0.639	0.451	0.0106387	4	Edf1
Spcs2	4.7564e-07	0.370264	0.629	0.429	0.0114582	4	Spcs2
Igkc	4.90329e-07	1.26527	0.964	0.946	0.011812	4	Igkc
Ubxn1	4.93004e-07	0.259216	0.649	0.467	0.0118765	4	Ubxn1
Snrpf1	5.18244e-07	0.34582	0.593	0.407	0.0124845	4	Snrpf
Arpp19	5.77268e-07	0.278022	0.665	0.448	0.0139064	4	Arpp19
Xbp1	5.9228e-07	0.457562	0.258	0.131	0.014268	4	Xbp1
Cycs	6.36933e-07	0.308323	0.418	0.241	0.0153437	4	Cycs
Trib1	6.47346e-07	0.272891	0.258	0.126	0.0155946	4	Trib1
Hck	6.73068e-07	0.289975	0.361	0.203	0.0162142	4	Hck
Tmbim61	7.1076e-07	0.339456	0.716	0.537	0.0171222	4	Tmbim6
Zeb2	8.10477e-07	0.640653	0.624	0.432	0.0195244	4	Zeb2
Bcap31	8.36003e-07	0.322012	0.598	0.389	0.0201393	4	Bcap31
Ifi27	8.69084e-07	0.289837	0.335	0.184	0.0209362	4	Ifi27
Cebpg	9.37659e-07	0.264484	0.314	0.164	0.0225882	4	Cebpg
Tomm22	9.80129e-07	0.289289	0.515	0.331	0.0236113	4	Tomm22
Ly861	9.82368e-07	0.519596	0.84	0.732	0.0236653	4	Ly86
Vps28	1.16014e-06	0.263748	0.515	0.317	0.0279477	4	Vps28
Sdhb	1.18926e-06	0.306396	0.443	0.278	0.0286492	4	Sdhb
Rnf187	1.22662e-06	0.33675	0.485	0.305	0.0295494	4	Rnf187
H2-T23	1.38329e-06	0.384219	0.727	0.576	0.0333234	4	H2-T23
Ndufb5	1.4074e-06	0.323089	0.505	0.345	0.0339042	4	Ndufb5
Tomm20	1.44292e-06	0.345095	0.737	0.546	0.03476	4	Tomm20
Rhob	1.85331e-06	0.579236	0.711	0.555	0.0446462	4	Rhob
Snrpg1	2.23214e-06	0.351652	0.814	0.648	0.0537722	4	Snrpg
Atp5md	2.9558e-06	0.256439	0.562	0.38	0.0712053	4	Atp5md
Ccdc12	3.26255e-06	0.263302	0.531	0.334	0.0785947	4	Ccdc12
Park7	3.30957e-06	0.260995	0.598	0.405	0.0797275	4	Park7
Adipor1	3.4817e-06	0.31114	0.526	0.337	0.0838742	4	Adipor1
Nme1	3.55588e-06	0.320213	0.526	0.355	0.0856611	4	Nme1
Psma7	3.96347e-06	0.275601	0.572	0.402	0.0954801	4	Psma7
1810037I17Rik	4.25679e-06	0.290541	0.423	0.259	0.102546	4	1810037I17Rik
Rexo2	4.30961e-06	0.256111	0.32	0.175	0.103819	4	Rexo2
Rbpj	5.16535e-06	0.296049	0.387	0.228	0.124433	4	Rbpj
Psma6	6.16625e-06	0.264773	0.464	0.294	0.148545	4	Psma6
Bin2	6.18583e-06	0.25291	0.438	0.269	0.149017	4	Bin2
Hsp90b1	6.83044e-06	0.546689	0.696	0.552	0.164545	4	Hsp90b1
Brk1	8.32409e-06	0.304322	0.629	0.476	0.200527	4	Brk1
Psmb9	8.50916e-06	0.270096	0.49	0.324	0.204986	4	Psmb9
Hpgds1	8.90974e-06	0.319149	0.5	0.325	0.214636	4	Hpgds
Ly6a	9.1552e-06	0.431701	0.562	0.382	0.220549	4	Ly6a
AW112010	9.157e-06	0.395178	0.397	0.251	0.220592	4	AW112010
M6pr	9.59594e-06	0.25718	0.433	0.254	0.231166	4	M6pr
Bnip3l	1.0259e-05	0.36222	0.572	0.392	0.247138	4	Bnip3l
Cyp4f18	1.18101e-05	0.274251	0.49	0.315	0.284505	4	Cyp4f18
Cirbp1	1.3112e-05	0.313709	0.686	0.513	0.315867	4	Cirbp
Rps4x1	1.40771e-05	0.261948	0.99	0.976	0.339118	4	Rps4x
Mcl1	2.4959e-05	0.366564	0.907	0.783	0.601263	4	Mcl1
Myl12b1	3.09882e-05	0.310416	0.68	0.521	0.746507	4	Myl12b
Mapkapk21	3.34173e-05	0.303537	0.479	0.307	0.805023	4	Mapkapk2
Rpl22l11	3.46251e-05	0.350676	0.866	0.773	0.834118	4	Rpl22l1
Ran	3.68473e-05	0.260405	0.567	0.399	0.887651	4	Ran
Psme1	3.82695e-05	0.351722	0.67	0.538	0.921913	4	Psme1
Rsrp1	4.12081e-05	0.289937	0.603	0.442	0.992702	4	Rsrp1
Ndufs8	4.29261e-05	0.276825	0.397	0.26	1	4	Ndufs8
Krtcap2	4.32866e-05	0.278516	0.644	0.465	1	4	Krtcap2
Fos1	4.96492e-05	0.514885	0.902	0.82	1	4	Fos
Mif1	5.00049e-05	0.416171	0.531	0.39	1	4	Mif
Lsm51	5.88933e-05	0.258644	0.433	0.28	1	4	Lsm5
Ier21	7.64499e-05	0.293021	0.68	0.496	1	4	Ier2
Cox7b	8.71839e-05	0.263594	0.567	0.413	1	4	Cox7b
Rpl361	8.72222e-05	0.352164	0.969	0.959	1	4	Rpl36
Ybx1	9.02415e-05	0.287003	0.876	0.768	1	4	Ybx1
Vapa	9.2477e-05	0.26752	0.737	0.576	1	4	Vapa
Eif3k1	0.000104661	0.27738	0.763	0.61	1	4	Eif3k
Selenow1	0.000113004	0.298351	0.773	0.637	1	4	Selenow
Gadd45b	0.000136969	0.358198	0.278	0.169	1	4	Gadd45b
St3gal6	0.00015579	0.263351	0.438	0.293	1	4	St3gal6
Dynll1	0.000156165	0.289257	0.613	0.452	1	4	Dynll1
Zfp36	0.000163667	0.419059	0.83	0.716	1	4	Zfp36
D8Ertd738e	0.000182879	0.260156	0.67	0.524	1	4	D8Ertd738e
Vim	0.00020652	0.420478	0.536	0.405	1	4	Vim
Resf11	0.00022012	0.316181	0.557	0.397	1	4	Resf1
Tmx4	0.000250562	0.296556	0.361	0.235	1	4	Tmx4
Rps15a1	0.000320684	0.30562	0.99	0.968	1	4	Rps15a
Pim12	0.000335383	0.453942	0.536	0.422	1	4	Pim1
Rps271	0.000367568	0.342501	0.995	0.972	1	4	Rps27
Calr	0.000428802	0.267599	0.686	0.53	1	4	Calr
Plxdc2	0.000697525	0.415125	0.371	0.254	1	4	Plxdc2
Lat2	0.000764855	0.255339	0.433	0.288	1	4	Lat2
Picalm	0.00112471	0.302499	0.778	0.663	1	4	Picalm
2025-06-01	0.00215765	0.387886	0.954	0.867	1	4	Jun
S100a11	0.00306621	0.496139	0.49	0.393	1	4	S100a11
mt-Co3	1.817e-53	2.067	0.985	0.987	4.37716e-49	5	mt-Co3
mt-Co2	2.09711e-51	1.89325	0.977	0.991	5.05194e-47	5	mt-Co2
mt-Atp6	3.25341e-51	1.94715	0.985	0.992	7.83745e-47	5	mt-Atp6
mt-Co1	1.33798e-47	1.67542	0.977	0.994	3.22319e-43	5	mt-Co1
mt-Cytb	2.08992e-43	2.01039	0.955	0.983	5.03461e-39	5	mt-Cytb
mt-Nd4	9.21607e-43	1.78403	0.924	0.971	2.22015e-38	5	mt-Nd4
mt-Nd1	5.2254e-40	1.64906	0.947	0.96	1.2588e-35	5	mt-Nd1
mt-Nd2	5.87574e-40	1.8099	0.939	0.94	1.41547e-35	5	mt-Nd2
mt-Nd5	3.30333e-19	1.76589	0.78	0.833	7.95771e-15	5	mt-Nd5
Bach22	4.27133e-19	1.05124	0.909	0.907	1.02896e-14	5	Bach2
Ccnd31	7.86787e-16	1.16748	0.788	0.825	1.89537e-11	5	Ccnd3
Zbtb201	1.36253e-15	1.17308	0.811	0.838	3.28234e-11	5	Zbtb20
Prkcb1	9.56e-13	0.997456	0.795	0.882	2.303e-08	5	Prkcb
Elmo11	4.54811e-12	0.875151	0.811	0.884	1.09564e-07	5	Elmo1
Ankrd11	5.13736e-12	0.799255	0.818	0.913	1.23759e-07	5	Ankrd11
Aff31	8.92864e-12	0.820079	0.886	0.903	2.15091e-07	5	Aff3
Dock21	1.23402e-11	0.707316	0.902	0.916	2.97275e-07	5	Dock2
Macf1	2.87887e-11	0.775593	0.826	0.917	6.93521e-07	5	Macf1
Foxp11	6.00336e-11	0.691882	0.924	0.953	1.44621e-06	5	Foxp1
Ripor2	7.74947e-11	0.809654	0.856	0.901	1.86685e-06	5	Ripor2
Bank11	1.25879e-10	0.651682	0.909	0.927	3.03242e-06	5	Bank1
Foxn31	3.40464e-10	0.770186	0.811	0.882	8.20178e-06	5	Foxn3
Ankrd44	1.53772e-08	0.960413	0.773	0.881	0.000370438	5	Ankrd44
Pax51	2.71042e-08	0.844069	0.735	0.864	0.00065294	5	Pax5
Apoe1	2.85662e-08	0.30762	0.97	0.987	0.000688159	5	Apoe
Cyrib	3.59523e-08	0.760585	0.742	0.841	0.000866092	5	Cyrib
Arhgap151	3.71981e-08	0.626755	0.939	0.936	0.000896102	5	Arhgap15
Srsf10	4.90359e-08	0.258603	0.189	0.543	0.00118128	5	Srsf10
Arid1b1	6.05414e-08	1.03948	0.674	0.771	0.00145844	5	Arid1b
Cst31	7.05912e-08	0.640025	0.773	0.935	0.00170054	5	Cst3
Cmss1	3.71483e-07	1.39794	0.856	0.908	0.00894901	5	Cmss1
Camk1d	4.40722e-07	1.45246	0.833	0.906	0.010617	5	Camk1d
Skap2	1.36525e-06	0.439565	0.144	0.421	0.0328889	5	Skap2
Ppp3ca1	2.24567e-06	0.733797	0.765	0.888	0.0540983	5	Ppp3ca
Epc2	2.37141e-06	0.309859	0.197	0.511	0.0571273	5	Epc2
Sla	2.73827e-06	0.29002	0.144	0.413	0.0659649	5	Sla
Ptprj1	2.96203e-06	1.10335	0.614	0.648	0.0713552	5	Ptprj
Hdlbp	3.47753e-06	0.281233	0.106	0.34	0.0837738	5	Hdlbp
Tspan13	4.91995e-06	0.307224	0.25	0.594	0.118522	5	Tspan13
Runx11	7.6735e-06	0.842087	0.667	0.799	0.184855	5	Runx1
Ebf11	7.91605e-06	0.640668	0.917	0.975	0.190698	5	Ebf1
Ddx46	9.04753e-06	0.270039	0.227	0.552	0.217955	5	Ddx46
Samd9l1	9.0614e-06	0.392171	0.205	0.507	0.218289	5	Samd9l
Chka	9.48636e-06	0.341863	0.129	0.359	0.228526	5	Chka
Smc4	1.06999e-05	0.285119	0.174	0.447	0.257761	5	Smc4
Ikzf11	1.21552e-05	0.871491	0.689	0.823	0.29282	5	Ikzf1
Eif5b	1.50255e-05	0.444737	0.189	0.473	0.361965	5	Eif5b
Tmem163	1.6544e-05	1.02097	0.644	0.689	0.398544	5	Tmem163
Prkce1	1.8244e-05	0.954562	0.689	0.804	0.439499	5	Prkce
Fermt3	1.99757e-05	0.255972	0.144	0.383	0.481215	5	Fermt3
Elk4	2.30484e-05	0.290621	0.152	0.397	0.555237	5	Elk4
Tent2	2.89548e-05	0.405398	0.182	0.45	0.697522	5	Tent2
Lyn1	3.86012e-05	0.498128	0.795	0.908	0.929903	5	Lyn
Tpr	4.46014e-05	0.311429	0.348	0.758	1	5	Tpr
Tnks21	4.52908e-05	0.264711	0.258	0.575	1	5	Tnks2
Asxl2	4.54022e-05	0.251723	0.205	0.48	1	5	Asxl2
Trpm7	4.7838e-05	0.30835	0.25	0.572	1	5	Trpm7
Snx20	4.82474e-05	0.286963	0.174	0.425	1	5	Snx20
Gm205591	4.96402e-05	0.263436	0.189	0.445	1	5	Gm20559
Tab2	4.9992e-05	0.281051	0.182	0.44	1	5	Tab2
Tmpo	5.05368e-05	0.26155	0.129	0.346	1	5	Tmpo
Rbbp4	5.05782e-05	0.288479	0.212	0.5	1	5	Rbbp4
Relb1	5.80317e-05	0.345035	0.167	0.408	1	5	Relb
Fli11	6.08232e-05	0.849446	0.712	0.86	1	5	Fli1
Ubr4	6.14294e-05	0.292208	0.152	0.384	1	5	Ubr4
Tm9sf3	6.66004e-05	0.450063	0.227	0.523	1	5	Tm9sf3
Sipa1	7.32687e-05	0.371376	0.197	0.463	1	5	Sipa1
Tor1aip2	7.66296e-05	0.312479	0.189	0.449	1	5	Tor1aip2
Cd2ap	7.71748e-05	0.328498	0.258	0.579	1	5	Cd2ap
Nub1	8.39309e-05	0.378778	0.22	0.514	1	5	Nub1
Nolc1	8.42913e-05	0.329231	0.083	0.257	1	5	Nolc1
Chmp4b	8.88526e-05	0.286994	0.182	0.431	1	5	Chmp4b
Ube3a	9.32529e-05	0.2653	0.227	0.511	1	5	Ube3a
Dhx15	0.000109796	0.308121	0.205	0.475	1	5	Dhx15
Gm267401	0.000110921	0.729651	0.667	0.787	1	5	Gm26740
Kdm3b	0.000115007	0.386959	0.212	0.486	1	5	Kdm3b
Ifi2091	0.000125765	0.268866	0.197	0.451	1	5	Ifi209
Rrbp11	0.000126725	0.311037	0.242	0.534	1	5	Rrbp1
Ep300	0.000127853	0.301994	0.189	0.443	1	5	Ep300
Taf4b	0.000131694	0.278254	0.098	0.273	1	5	Taf4b
Fam13b1	0.000134215	0.26121	0.167	0.396	1	5	Fam13b
1810013L24Rik	0.000134789	0.264725	0.121	0.319	1	5	1810013L24Rik
Clasp2	0.00013711	0.33157	0.159	0.383	1	5	Clasp2
Sh3bp51	0.000141383	0.25763	0.303	0.642	1	5	Sh3bp5
Ubr5	0.000144816	0.268104	0.212	0.487	1	5	Ubr5
Fbxw11	0.000155459	0.335702	0.174	0.408	1	5	Fbxw11
Rere	0.000186808	1.00413	0.553	0.643	1	5	Rere
Klf13	0.000188944	0.298749	0.28	0.603	1	5	Klf13
Abcf1	0.000196885	0.314686	0.121	0.312	1	5	Abcf1
Pkn11	0.00020365	0.338195	0.265	0.576	1	5	Pkn1
Kdm2b1	0.000215371	0.40421	0.167	0.382	1	5	Kdm2b
Oga	0.000222814	0.258393	0.22	0.486	1	5	Oga
Abca11	0.000232037	0.659919	0.72	0.867	1	5	Abca1
Gm312431	0.000237083	1.3421	0.667	0.847	1	5	Gm31243
Ttc7	0.000241859	0.271847	0.136	0.338	1	5	Ttc7
Pbxip1	0.000243665	0.298095	0.114	0.296	1	5	Pbxip1
Pkn2	0.000247162	0.310321	0.25	0.543	1	5	Pkn2
Brd8	0.000254022	0.324694	0.152	0.359	1	5	Brd8
Dgkd1	0.0002619	0.823748	0.682	0.82	1	5	Dgkd
Kcmf1	0.000267063	0.479576	0.189	0.428	1	5	Kcmf1
Fam204a	0.000267532	0.27236	0.144	0.35	1	5	Fam204a
Rtn4	0.000281362	0.250227	0.212	0.462	1	5	Rtn4
Mef2c1	0.000291988	0.42515	0.856	0.97	1	5	Mef2c
Uvrag	0.00029901	0.597995	0.674	0.843	1	5	Uvrag
Os9	0.000309993	0.326941	0.098	0.266	1	5	Os9
9930021J03Rik	0.000313001	0.344738	0.144	0.339	1	5	9930021J03Rik
Kdm6b	0.000329146	0.287352	0.242	0.514	1	5	Kdm6b
Stx5a	0.000340238	0.353633	0.189	0.428	1	5	Stx5a
Ptprc1	0.000383782	0.435213	0.848	0.936	1	5	Ptprc
Il4ra	0.000396539	0.489752	0.106	0.275	1	5	Il4ra
Ehmt1	0.000402786	0.357294	0.159	0.366	1	5	Ehmt1
Ptger4	0.000411051	0.313653	0.114	0.283	1	5	Ptger4
Far1	0.00042997	0.385744	0.235	0.503	1	5	Far1
Tut7	0.000465655	0.31522	0.288	0.593	1	5	Tut7
Larp4	0.000466606	0.383071	0.167	0.377	1	5	Larp4
Ogt	0.000467799	0.420253	0.258	0.554	1	5	Ogt
Cdc73	0.000469072	0.305842	0.205	0.447	1	5	Cdc73
Ccnl2	0.000483198	0.311416	0.242	0.521	1	5	Ccnl2
Golga4	0.000493722	0.331573	0.136	0.322	1	5	Golga4
M6pr1	0.000494386	0.296208	0.106	0.271	1	5	M6pr
Fam111a	0.000527348	0.522103	0.167	0.378	1	5	Fam111a
Ppp2r5c	0.000544822	0.282388	0.265	0.553	1	5	Ppp2r5c
Pag11	0.000550254	0.872413	0.659	0.786	1	5	Pag1
Man1a1	0.000553343	0.792315	0.765	0.895	1	5	Man1a
Tnrc6b	0.000588488	0.795084	0.636	0.817	1	5	Tnrc6b
Eif3j1	0.000601215	0.29154	0.189	0.418	1	5	Eif3j1
Ube4a	0.000609343	0.296564	0.106	0.266	1	5	Ube4a
Nsf1	0.000615848	0.269344	0.417	0.751	1	5	Nsf
Coro7	0.000616384	0.261898	0.098	0.254	1	5	Coro7
Xiap	0.000617908	0.253965	0.136	0.316	1	5	Xiap
Ptpa	0.000625228	0.306979	0.098	0.256	1	5	Ptpa
Foxn2	0.000633092	0.255067	0.129	0.306	1	5	Foxn2
Zcchc7	0.000634942	0.703695	0.674	0.838	1	5	Zcchc7
Lonp2	0.000637799	0.252717	0.212	0.444	1	5	Lonp2
Eaf21	0.000638775	0.313663	0.144	0.331	1	5	Eaf2
Ddi2	0.000650388	0.278995	0.121	0.293	1	5	Ddi2
Kpna11	0.000659174	0.27393	0.341	0.659	1	5	Kpna1
Zc3h13	0.000660176	0.341093	0.205	0.441	1	5	Zc3h13
Larp4b	0.000667543	0.256368	0.205	0.433	1	5	Larp4b
H2-Q4	0.000700683	0.31717	0.212	0.457	1	5	H2-Q4
Kdm5c	0.000717847	0.296654	0.167	0.37	1	5	Kdm5c
U2surp	0.000725262	0.476481	0.25	0.529	1	5	U2surp
Pnn	0.000732751	0.308678	0.182	0.4	1	5	Pnn
Rprd2	0.000766417	0.366123	0.136	0.32	1	5	Rprd2
Ube2r2	0.000768042	0.321658	0.159	0.359	1	5	Ube2r2
Txndc161	0.000793391	0.393645	0.288	0.585	1	5	Txndc16
Klf7	0.000808456	0.281558	0.167	0.365	1	5	Klf7
Hs3st11	0.000820294	0.428851	0.144	0.328	1	5	Hs3st1
Smad2	0.000842673	0.430989	0.136	0.317	1	5	Smad2
Atm1	0.000870255	0.407476	0.121	0.288	1	5	Atm
Reep31	0.000931611	0.451125	0.144	0.329	1	5	Reep3
Prpf40a	0.000967059	0.276286	0.273	0.549	1	5	Prpf40a
Malat1	0.000997028	0.306398	1	1	1	5	Malat1
mt-Nd3	0.00102606	1.25279	0.462	0.517	1	5	mt-Nd3
Epc1	0.00103024	0.324246	0.295	0.578	1	5	Epc1
Zup11	0.00105028	0.25193	0.212	0.44	1	5	Zup1
Arih2	0.00109886	0.300461	0.25	0.505	1	5	Arih2
Cntrl	0.0011229	0.300005	0.227	0.472	1	5	Cntrl
Scfd1	0.00112973	0.337642	0.152	0.339	1	5	Scfd1
Rps6ka31	0.00113968	0.309298	0.227	0.455	1	5	Rps6ka3
Ubxn7	0.00116239	0.454868	0.159	0.349	1	5	Ubxn7
Ap1g1	0.00118043	0.300064	0.167	0.361	1	5	Ap1g1
Ccar1	0.00119089	0.429896	0.212	0.447	1	5	Ccar1
Chd6	0.00123035	0.384998	0.28	0.564	1	5	Chd6
Cast1	0.00127601	0.412443	0.242	0.492	1	5	Cast
Uty	0.00131874	0.427282	0.258	0.522	1	5	Uty
Gapvd1	0.00132567	0.314297	0.197	0.411	1	5	Gapvd1
Zmiz1	0.00136175	0.402462	0.205	0.429	1	5	Zmiz1
Helz	0.00136228	0.331731	0.174	0.376	1	5	Helz
Clic41	0.00137454	0.361626	0.265	0.506	1	5	Clic4
B4galt5	0.00137988	0.410651	0.152	0.334	1	5	B4galt5
Cdc37l1	0.001408	0.349198	0.144	0.321	1	5	Cdc37l1
Glyr1	0.0014081	0.288518	0.25	0.501	1	5	Glyr1
Uggt1	0.00141775	0.302471	0.129	0.295	1	5	Uggt1
Akap13	0.00141889	0.567431	0.727	0.906	1	5	Akap13
Rsbn1l1	0.00143422	0.343172	0.333	0.67	1	5	Rsbn1l
Grk6	0.00144541	0.297555	0.227	0.469	1	5	Grk6
Wdr43	0.00145376	0.345531	0.182	0.386	1	5	Wdr43
Tet2	0.00148351	0.31021	0.182	0.381	1	5	Tet2
Nedd91	0.00152155	0.817965	0.652	0.803	1	5	Nedd9
Snrnp70	0.00156223	0.300339	0.288	0.592	1	5	Snrnp70
Cert1	0.00156763	0.281071	0.205	0.422	1	5	Cert1
Pdzd8	0.00162197	0.253618	0.129	0.291	1	5	Pdzd8
Rab11fip2	0.00171439	0.277323	0.106	0.253	1	5	Rab11fip2
Rnf146	0.00182312	0.301182	0.144	0.318	1	5	Rnf146
Mtdh	0.00187807	0.279023	0.356	0.698	1	5	Mtdh
Ap2b1	0.00188174	0.277087	0.273	0.55	1	5	Ap2b1
Synrg	0.00192263	0.257909	0.136	0.302	1	5	Synrg
Zfp654	0.00193388	0.263064	0.144	0.309	1	5	Zfp654
Sh3bgrl	0.00194239	0.274125	0.167	0.345	1	5	Sh3bgrl
Nfatc11	0.00194715	0.363451	0.273	0.526	1	5	Nfatc1
Smap1	0.00200693	0.258602	0.182	0.381	1	5	Smap1
Glg1	0.0020549	0.525082	0.235	0.478	1	5	Glg1
Slc30a5	0.00207223	0.326672	0.182	0.377	1	5	Slc30a5
Stx16	0.00207292	0.375972	0.144	0.316	1	5	Stx16
Orc4	0.00208257	0.256631	0.121	0.274	1	5	Orc4
Ube2w	0.00208954	0.319274	0.189	0.392	1	5	Ube2w
Snx291	0.00212125	0.887858	0.591	0.723	1	5	Snx29
Morc3	0.00213271	0.476691	0.182	0.382	1	5	Morc3
Atg16l1	0.00215715	0.318073	0.144	0.314	1	5	Atg16l1
Axin1	0.00216767	0.290431	0.114	0.261	1	5	Axin1
Rell11	0.00223448	0.264938	0.212	0.422	1	5	Rell1
Rsbn1	0.00226011	0.335575	0.205	0.413	1	5	Rsbn1
Ddx42	0.00226164	0.310528	0.159	0.339	1	5	Ddx42
Cpsf7	0.00226975	0.39365	0.159	0.34	1	5	Cpsf7
Maml21	0.0022879	1.11516	0.606	0.709	1	5	Maml2
Dapp1	0.00230384	0.307753	0.205	0.408	1	5	Dapp1
Copb1	0.00231093	0.337174	0.174	0.368	1	5	Copb1
Lamc11	0.00231732	0.251566	0.144	0.308	1	5	Lamc1
Srgap2	0.00237338	0.282598	0.144	0.308	1	5	Srgap2
Parp4	0.00239315	0.367381	0.189	0.392	1	5	Parp4
Gng2	0.00244779	0.258354	0.242	0.478	1	5	Gng2
Bcar31	0.00245364	1.28473	0.5	0.587	1	5	Bcar3
Uimc1	0.00245797	0.353366	0.167	0.351	1	5	Uimc1
Galnt11	0.00250954	0.31709	0.129	0.286	1	5	Galnt11
Unc93b1	0.00257272	0.288224	0.402	0.762	1	5	Unc93b1
Osbpl9	0.00258413	0.433635	0.273	0.548	1	5	Osbpl9
Spop	0.00259539	0.485668	0.242	0.484	1	5	Spop
Psmc6	0.00275208	0.331262	0.159	0.337	1	5	Psmc6
Kif2a	0.0028116	0.342481	0.144	0.306	1	5	Kif2a
Mirt1	0.00282918	0.322194	0.136	0.294	1	5	Mirt1
Strap	0.00285932	0.266755	0.114	0.257	1	5	Strap
Clcn3	0.00287004	0.259156	0.182	0.368	1	5	Clcn3
Smad4	0.0029024	0.363152	0.205	0.416	1	5	Smad4
Kdm6a	0.00291863	0.257426	0.235	0.466	1	5	Kdm6a
Rnf115	0.00294943	0.346566	0.182	0.375	1	5	Rnf115
Swap701	0.00295145	0.292691	0.364	0.702	1	5	Swap70
Supt5	0.00297777	0.35327	0.144	0.31	1	5	Supt5
Phf14	0.00302026	0.489966	0.258	0.507	1	5	Phf14
Btk	0.00303453	0.451408	0.295	0.59	1	5	Btk
Cbfb	0.00314893	0.32156	0.167	0.344	1	5	Cbfb
Rin3	0.00315301	0.344592	0.136	0.294	1	5	Rin3
Bod1l	0.00315859	0.322783	0.22	0.44	1	5	Bod1l
Atp2a3	0.00323678	0.34959	0.167	0.346	1	5	Atp2a3
Marchf61	0.00324436	0.269423	0.182	0.371	1	5	Marchf6
Tnrc6a	0.00330134	0.321812	0.167	0.341	1	5	Tnrc6a
Limd1	0.00337111	0.469261	0.189	0.385	1	5	Limd1
Gcc2	0.00345146	0.367557	0.114	0.254	1	5	Gcc2
Tbc1d51	0.00349779	0.912888	0.614	0.735	1	5	Tbc1d5
Aak1	0.00354168	0.423153	0.167	0.34	1	5	Aak1
Wrn	0.00358662	0.252773	0.129	0.275	1	5	Wrn
Kdm3a	0.00359633	0.567275	0.159	0.328	1	5	Kdm3a
[truncated: 862 more rows]
