# Supplementary material for: Ectopic B lymphocyte follicles exacerbate ischemic brain damage via MIF-CD74/CXCR4 and interferon signaling
Source: J Clin Invest. 2026 Mar 2;136(5):e196905. doi: 10.1172/JCI196905 (PMC12948440; doi:10.1172/JCI196905)
Supplement: Supplemental table 2 [file jci-136-196905-s242.xlsx]

## Sheet: Table S2
Pathways	0	1	2	3	4	5	6	7	8
B cell activation involved in immune response	-0.00530578	-0.131613	-0.0510682	0.167396	-0.314571	0.163704	-0.194688	0.0994824	-0.142678
B cell chemotaxis	-0.0126309	-0.281729	-0.146723	-0.176612	0.558305	0.434836	-0.247192	-0.317105	0.457588
B cell differentiation	-0.278859	-0.254894	-0.17544	-0.294905	-0.128597	0.0560067	-0.356453	0.168088	-0.270615
B cell proliferation involved in immune response	0.25279	0.295503	-0.202439	0.218215	-0.407313	0.225302	-0.639661	0.388823	-0.498719
Germinal center B cell differentiation	-0.00891715	0.198649	0.208552	0.546374	0.122506	-0.540156	0.271539	0.0515688	-0.599551
Marginal zone B cell differentiation	0.126158	-0.311673	-0.135316	0.472633	-0.282126	0.278825	-0.562925	0.139616	0.386174
Mature B cell differentiation	-0.0695707	-0.237006	-0.0367013	0.180381	-0.143043	0.054966	-0.209884	0.22986	-0.152609
B cell homeostasis	-0.154638	0.0889846	-0.312415	0.143248	-0.346683	0.0939189	-0.268719	0.15491	0.154331
Immature B cell differentiation	-0.0650906	0.272604	-0.332605	-0.311289	-0.0301027	0.520831	-0.415873	0.030111	-0.0620942
