# Supplementary material for: Ectopic B lymphocyte follicles exacerbate ischemic brain damage via MIF-CD74/CXCR4 and interferon signaling
Source: J Clin Invest. 2026 Mar 2;136(5):e196905. doi: 10.1172/JCI196905 (PMC12948440; doi:10.1172/JCI196905)
Supplement: Supplemental table 3 [file jci-136-196905-s243.xlsx]

## Sheet: Table S3
	ONTOLOGY	Function	Description	GeneRatio	BgRatio	pvalue	p.adjust	qvalue	geneID	Count
GO:0042113	BP	B cell activity	B cell activation	17/296	318/28564	4.47e-08	5.17e-06	4e-06	Ptprc/Nfkbiz/Cd86/Peli1/Dock10/Cxcr5/Flt3/Themis2/Dnajb9/Atm/Tnfaip3/Pou2af1/Zfp36l1/Il2rg/Bcl6/Swap70/Samsn1	17
GO:0002312	BP	B cell activity	B cell activation involved in immune response	7/296	98/28564	7.39e-05	0.00160088	0.00123894	Ptprc/Nfkbiz/Dock10/Tnfaip3/Pou2af1/Bcl6/Swap70	7
GO:0030183	BP	B cell activity	B cell differentiation	11/296	180/28564	3.08e-06	0.000145333	0.000112475	Ptprc/Nfkbiz/Dock10/Flt3/Dnajb9/Atm/Tnfaip3/Pou2af1/Zfp36l1/Il2rg/Bcl6	11
GO:0002335	BP	B cell activity	mature B cell differentiation	6/296	43/28564	5.2e-06	0.000223686	0.000173113	Nfkbiz/Dock10/Tnfaip3/Pou2af1/Il2rg/Bcl6	6
GO:0032607	BP	Interferon activity	interferon-alpha production	4/296	35/28564	0.000459311	0.00681745	0.00527611	Ifih1/Zc3hav1/Rigi/Flt3	4
GO:0032608	BP	Interferon activity	interferon-beta production	5/296	68/28564	0.000706514	0.00968323	0.00749397	Ifih1/Zc3hav1/Isg15/Rigi/Relb	5
GO:0032606	BP	Interferon activity	type I interferon production	6/296	116/28564	0.00134708	0.0158983	0.0123039	Ifih1/Zc3hav1/Isg15/Rigi/Flt3/Relb	6
GO:0032609	BP	Interferon activity	type II interferon production	8/296	139/28564	0.000105424	0.00215866	0.00167061	Isg15/Nfkbiz/Arid5a/Flt3/Runx3/Zc3h12a/Azi2/Lgals9	8
GO:0035455	BP	Interferon activity	response to interferon-alpha	4/296	32/28564	0.000323241	0.00513409	0.00397333	Ifit1/Ifit2/Ifit3/Myc	4
GO:0035456	BP	Interferon activity	response to interferon-beta	8/296	71/28564	7.31e-07	4.6e-05	3.56e-05	Ifit1/Ifit3/Ifi209/Ifi203/Ifi213/Ifi206/Mndal/Gm12185	8
GO:0032635	BP	Cytokine production	interleukin-6 production	14/296	179/28564	6.2e-09	9.58e-07	7.41e-07	Ifih1/Mbp/Rigi/Arid5a/Flt3/Klf2/Tnfaip3/Pou2af1/Mapkapk2/Zc3h12a/Rabgef1/Azi2/Lgals9/Trim30a	14
GO:0032612	BP	Cytokine production	interleukin-1 production	9/296	128/28564	7.92e-06	0.000292816	0.000226613	Ifi209/Tnfaip3/Ifi203/Ifi213/Ifi206/Zc3h12a/Lgals9/Egr1/Mndal	9
GO:0032611	BP	Cytokine production	interleukin-1 beta production	8/296	108/28564	1.74e-05	0.000532094	0.000411794	Ifi209/Tnfaip3/Ifi203/Ifi213/Ifi206/Zc3h12a/Egr1/Mndal	8
GO:0032640	BP	Cytokine production	tumor necrosis factor production	13/296	192/28564	1.19e-07	1.23e-05	9.51e-06	Ifih1/Ptprc/Cybb/Rigi/Arid5a/Flt3/Ccl4/Tnfaip3/Mapkapk2/Zc3h12a/Azi2/Lgals9/Trim30a	13
GO:0001774	BP	Myeloid cell activation	microglial cell activation	4/296	47/28564	0.00141947	0.0165232	0.0127875	Jun/Atm/Ctsc/Nampt	4
GO:0002274	BP	Myeloid cell activation	myeloid leukocyte activation	9/296	264/28564	0.00183815	0.0204179	0.0158016	Tgfbr2/Jun/Relb/Atm/Adam9/Rabgef1/Ctsc/Nampt/Lgals9	9
GO:0061900	BP	Myeloid cell activation	glial cell activation	4/296	55/28564	0.00254417	0.0261258	0.020219	Jun/Atm/Ctsc/Nampt	4
GO:0061515	BP	Myeloid cell activation	myeloid cell development	5/296	97/28564	0.0034262	0.0324391	0.025105	Klf2/Tmod3/Bcl6/Lrrk1/Fbxw7	5
GO:0042116	BP	Myeloid cell activation	macrophage activation	5/296	109/28564	0.00562028	0.0452323	0.0350058	Jun/Atm/Ctsc/Nampt/Lgals9	5
GO:0030224	BP	Myeloid cell activation	monocyte differentiation	8/296	41/28564	8.59e-09	1.22e-06	9.42e-07	Jun/Ifi209/Ifi203/Zfp36l1/Ifi213/Ifi206/Mndal/Myc	8
GO:0042149	BP	Glucose and respiration	cellular response to glucose starvation	9/296	70/28564	4.56e-08	5.17e-06	4e-06	Pmaip1/Hspa5/Ifi209/Ifi203/Ifi213/Ifi206/Zc3h12a/Eif2ak3/Mndal	9
GO:0009435	BP	Glucose and respiration	NAD biosynthetic process	2/296	12/28564	0.00659543	0.0499423	0.0386509	Nampt/Kynu	2
GO:0019674	BP	Glucose and respiration	NAD metabolic process	3/296	37/28564	0.00659726	0.0499423	0.0386509	Dlst/Nampt/Kynu	3
GO:1990404	MF	Glucose and respiration	NAD+-protein ADP-ribosyltransferase activity	4/297	23/28171	9.15e-05	0.00898768	0.00768803	Zc3hav1/Tiparp/Parp14/Arf4	4
GO:0008186	MF	Glucose and respiration	ATP-dependent activity, acting on RNA	5/297	74/28171	0.00112025	0.0289497	0.0247634	Ifih1/Rigi/Dhx40/Ddx6/Ddx3y	5
GO:0003950	MF	Glucose and respiration	NAD+ ADP-ribosyltransferase activity	3/297	23/28171	0.00175709	0.0362597	0.0310165	Zc3hav1/Tiparp/Parp14	3
