# Supplementary material for: Ectopic B lymphocyte follicles exacerbate ischemic brain damage via MIF-CD74/CXCR4 and interferon signaling
Source: J Clin Invest. 2026 Mar 2;136(5):e196905. doi: 10.1172/JCI196905 (PMC12948440; doi:10.1172/JCI196905)
Supplement: Supplemental table 4 [file jci-136-196905-s244.xlsx]

## Sheet: Table S4
	ONTOLOGY	Category	Description	GeneRatio	BgRatio	pvalue	p.adjust	qvalue	geneID	Count
GO:0032606	BP	Interferon	type I interferon production	20/1523	104/18614	0.000259617	0.00379775	0.00298606	TRAF3/RELB/ZBTB20/PPM1B/SETD2/ITCH/REL/RNF216/PLCG2/CYLD/ATG5/DHX36/PTPN11/NPLOC4/OTUD5/DHX9/TRIM56/IRF1/ILRUN/TRIM38	20
GO:0032608	BP	Interferon	interferon-beta production	11/1523	56/18614	0.00510455	0.0389451	0.0306214	TRAF3/RELB/ZBTB20/PPM1B/REL/RNF216/PTPN11/DHX9/TRIM56/IRF1/TRIM38	11
GO:0140888	BP	Interferon	interferon-mediated signaling pathway	16/1523	100/18614	0.00706571	0.0496644	0.0390497	TRAF3/TANK/SP100/PARP14/PTPN1/JAK1/LSM14A/UBE2K/YTHDF3/PTPN2/IFNGR2/PTPN11/TRIM56/IRF1/ADAR/IFNAR1	16
GO:0034340	BP	Interferon	response to type I interferon	14/1523	83/18614	0.0071276	0.0497863	0.0391455	TRAF3/TANK/SETD2/SP100/PTPN1/JAK1/LSM14A/UBE2K/YTHDF3/PTPN2/PTPN11/TRIM56/ADAR/IFNAR1	14
GO:0002467	BP	Bcell	germinal center formation	5/1523	14/18614	0.00389391	0.0316727	0.0249033	RC3H1/ADAM17/TNFAIP3/NFKB2/MEF2C	5
GO:0042113	BP	Bcell	B cell activation	60/1523	276/18614	1.7e-12	5.95e-10	4.68e-10	LYN/PELI1/BANK1/INPP5D/VAV3/FNIP1/PRKCB/FCRL1/DCAF1/HDAC9/DOCK11/BCL2/PLCL2/PTPRC/RC3H1/SP3/PLCG2/ADAM17/CARD11/PPP2R3C/THOC1/SHLD2/PAX5/RIF1/SWAP70/NFKBIZ/ATM/PTPRJ/ICOSLG/TOP2B/MALT1/CASP8/DOCK10/LAPTM5/PAWR/SH3KBP1/EP300/RASGRP1/PRKDC/SUPT6H/TGFB1/PTPN2/KMT5B/CD22/TNFAIP3/NOTCH2/PHF14/MEF2C/RBPJ/HDAC5/PTK2B/SLC39A10/ITGA4/CR1/ZBTB1/CD40/NCKAP1L/TPD52/PIK3CD/CMTM7	60
GO:0030183	BP	Bcell	B cell differentiation	35/1523	153/18614	1.83e-08	1.68e-06	1.32e-06	INPP5D/FNIP1/DCAF1/HDAC9/DOCK11/BCL2/PLCL2/PTPRC/SP3/PLCG2/ADAM17/CARD11/PPP2R3C/PAX5/NFKBIZ/ATM/PTPRJ/TOP2B/MALT1/DOCK10/EP300/PRKDC/PTPN2/NOTCH2/PHF14/RBPJ/HDAC5/PTK2B/ITGA4/CR1/ZBTB1/NCKAP1L/TPD52/PIK3CD/CMTM7	35
GO:0050853	BP	Bcell	B cell receptor signaling pathway	22/1523	77/18614	1.31e-07	8.31e-06	6.53e-06	LYN/FOXP1/NFKB1/BANK1/RFTN1/VAV3/PRKCB/MAPK1/BCL2/PLCL2/PTPRC/SOS1/PLCG2/BLK/NFKBIZ/STAP1/CD22/MEF2C/SLC39A10/GRB2/NCKAP1L/PIK3CD	22
GO:0001782	BP	Bcell	B cell homeostasis	14/1523	34/18614	1.65e-07	9.82e-06	7.72e-06	LYN/HIF1A/SOS2/DOCK11/BCL2/BCL2L11/RC3H1/SOS1/PPP2R3C/RC3H2/DOCK10/TNFAIP3/MEF2C/NCKAP1L	14
GO:0042100	BP	Bcell	B cell proliferation	18/1523	103/18614	0.00164897	0.016425	0.0129145	LYN/PELI1/INPP5D/VAV3/BCL2/PLCL2/PTPRC/RC3H1/CARD11/NFKBIZ/ATM/PAWR/RASGRP1/CD22/MEF2C/SLC39A10/CD40/NCKAP1L	18
