# Supplementary material for: Ectopic B lymphocyte follicles exacerbate ischemic brain damage via MIF-CD74/CXCR4 and interferon signaling
Source: J Clin Invest. 2026 Mar 2;136(5):e196905. doi: 10.1172/JCI196905 (PMC12948440; doi:10.1172/JCI196905)
Supplement: Supplemental table 5 [file jci-136-196905-s245.xlsx]

## Sheet: Table S5
Pathways	pval	padj	ES	NES	nMoreExtreme	size	leadingEdge
Oxidative phosphorylation	0.00583942	0.140373	0.452175	1.83423	3	26	c("Cox6c"	"Uqcr11"	"Uqcr10"	"Cox6b1"	"Uqcrq"	"Ndufc1"	"Ndufa1"	"Atp5k"	"Ndufa4"	"Atp5g1"	"Cox5b"	"Atp5j2"	"Ndufv3"	"Ndufb8"	"Atp5e"	"Cox7b"	"Cox5a"	"Ndufb2"	"Ndufb6"	"Atp5o"	"Atp5l"	"Cox7a2"	"Uqcrb")
Aerobic respiration	0.0174927	0.214893	0.433365	1.73344	11	23	c("Uqcr10"	"Uqcrq"	"Chchd2"	"Ndufc1"	"Ndufa1"	"Atp5k"	"Ndufa4"	"Cox5b"	"Atp5j2"	"Ndufv3"	"Ndufb8"	"Uqcc2"	"Atp5e"	"Cox5a"	"Ndufb2"	"Ndufb6"	"Atp5o"	"Atp5l"	"Cox7a2"	"Uqcrb")
ATP metabolic process	0.0068306	0.177306	0.410077	1.90609	4	39	c("Pkm"	"Gapdh"	"Pgam1"	"Tmsb4x"	"Uqcr10"	"Uqcrq"	"Chchd2"	"Ndufc1"	"Ndufa1"	"Atp5k"	"Eno1"	"Ndufa4"	"Tspo"	"Atp5g1"	"Cox5b"	"Atp5j2"	"Ndufv3"	"Ldha"	"Ndufb8"	"Uqcc2"	"Atp5e"	"Pgk1"	"Cox5a"	"Ndufb2"	"Ndufb6"	"Igf1"	"Atp5o")
B cell activation involved in immune response	0.0140845	0.192669	0.992647	1.36375	6	1	Lgals1
Canonical Wnt signaling pathway	0.0140515	0.192669	-0.698732	-1.73687	5	5	c("Egr1"	"Klf4"	"Ptpro"	"Sox4")
Lymphocyte activation involved in immune response	0.00194553	0.177306	0.99262	1.67783	0	2	c("Lgals1"	"Lgals3")
Mature B cell differentiation	0.0140845	0.192669	0.992647	1.36375	6	1	Lgals1
Natural killer cell chemotaxis	0.0347648	0.306165	-0.863469	-1.49501	16	2	c("Ccl3"	"Ccl4")
Plasma cell differentiation	0.0140845	0.192669	0.992647	1.36375	6	1	Lgals1
Vasculature development	0.0331325	0.303138	-0.400586	-1.68366	10	19	c("Egr1"	"Junb"	"Klf2"	"Zfp36l1"	"Klf4"	"Socs3")
Vasculogenesis	0.00817996	0.177306	-0.944649	-1.63557	3	2	c("Junb"	"Zfp36l1")
