# Supplementary material for: Ectopic B lymphocyte follicles exacerbate ischemic brain damage via MIF-CD74/CXCR4 and interferon signaling
Source: J Clin Invest. 2026 Mar 2;136(5):e196905. doi: 10.1172/JCI196905 (PMC12948440; doi:10.1172/JCI196905)
Supplement: Supplemental table 6 [file jci-136-196905-s246.xlsx]

## Sheet: Table S6
GeneID	padj	pvalue	lfcSE	stat	log2FoldChange	baseMean	Symbol	Description
6748	1.3e-108	6.45e-113	0.1097	22.5824	2.47809	2622.02	SSR4	signal sequence receptor subunit 4
7012	5.63e-104	5.58e-108	0.1662	22.0744	3.66969	867.99	TERC	telomerase RNA component
8346	1.7e-95	2.53e-99	0.1522	21.1541	3.2194	786.61	H2BC10	H2B clustered histone 10
23524	1.06e-93	2.09e-97	0.1048	-20.9449	-2.19411	10433.1	SRRM2	serine/arginine repetitive matrix 2
8359	2.41e-88	5.97e-92	0.1867	20.3377	3.79723	321.13	H4C1	H4 clustered histone 1
8340	1.24e-86	3.67e-90	0.1849	20.1346	3.722	343.75	H2BC13	H2B clustered histone 13
8969	2.82e-82	9.79e-86	0.1986	19.6233	3.89794	1606.97	H2AC11	H2A clustered histone 11
8357	3.06e-82	1.21e-85	0.1783	19.6123	3.49733	1383.27	H3C10	H3 clustered histone 10
728658	4.91e-81	2.19e-84	0.1093	19.4647	2.12831	1964.6	RPL13AP5	ribosomal protein L13a pseudogene 5
6170	9.19e-78	4.55e-81	0.1487	19.0692	2.83545	8961.1	RPL39	ribosomal protein L39
677766	2.83e-77	1.54e-80	0.2084	19.0053	3.96036	8561.81	SCARNA2	small Cajal body-specific RNA 2
106635528	2.05e-74	1.22e-77	0.1767	18.652	3.29621	337.49	SNORA94	small nucleolar RNA, H/ACA box 94
8355	7.74e-74	4.98e-77	0.2484	18.5765	4.61517	497.04	H3C8	H3 clustered histone 8
8294	1.04e-73	7.18e-77	0.2007	18.5568	3.72495	667.23	H4C9	H4 clustered histone 9
6204	1.94e-73	1.44e-76	0.1203	18.5194	2.22791	9586.09	RPS10	ribosomal protein S10
6187	1.43e-72	1.13e-75	0.1244	18.4081	2.28954	25682.8	RPS2	ribosomal protein S2
6141	6.64e-71	5.59e-74	0.1277	18.1957	2.32361	15931.9	RPL18	ribosomal protein L18
79618	8.43e-70	7.51e-73	0.0822	-18.0527	-1.48472	2949.75	HMBOX1	homeobox containing 1
100529239	2.21e-69	2.08e-72	0.1131	17.9964	2.03522	9969.53	RPS10-NUDT3	RPS10-NUDT3 readthrough
8361	6.04e-68	6.28e-71	0.1938	17.8067	3.45106	3792.74	H4C6	H4 clustered histone 6
10856	6.04e-68	6.15e-71	0.1058	17.8078	1.8837	692.79	RUVBL2	RuvB like AAA ATPase 2
23521	9.33e-68	1.02e-70	0.1241	17.7796	2.20696	37904.1	RPL13A	ribosomal protein L13a
677772	3.86e-67	4.39e-70	0.1857	17.6974	3.28626	1761.76	SCARNA6	small Cajal body-specific RNA 6
6134	4.52e-67	5.37e-70	0.119	17.6861	2.10524	35225.6	RPL10	ribosomal protein L10
105372976	3.4e-65	4.21e-68	0.1336	-17.4385	-2.32947	671.52	LOC105372976
2876	8.35e-65	1.07e-67	0.1801	17.3849	3.13185	10161.2	GPX1	glutathione peroxidase 1
6227	1.09e-64	1.5e-67	0.1504	17.3656	2.61252	5759.62	RPS21	ribosomal protein S21
6872	1.09e-64	1.51e-67	0.0879	-17.3654	-1.52684	2104.95	TAF1	TATA-box binding protein associated factor 1
8331	1.26e-64	1.8e-67	0.2243	17.3552	3.89207	899.49	H2AC14	H2A clustered histone 14
55009	1.37e-64	2.04e-67	0.1452	17.348	2.51885	321.03	FAM174C	family with sequence similarity 174 member C
6472	9.19e-64	1.41e-66	0.125	17.2366	2.15433	1338.78	SHMT2	serine hydroxymethyltransferase 2
65993	1e-63	1.59e-66	0.1095	17.2296	1.88605	538.77	MRPS34	mitochondrial ribosomal protein S34
3276	1.37e-62	2.23e-65	0.1191	17.0762	2.03463	1510.85	PRMT1	protein arginine methyltransferase 1
6138	2.91e-62	4.89e-65	0.1185	17.0303	2.01829	27188.6	RPL15	ribosomal protein L15
51614	1.12e-61	1.94e-64	0.1153	16.9496	1.95444	2333.12	ERGIC3	ERGIC and golgi 3
55794	1.89e-61	3.36e-64	0.1453	16.9171	2.45805	844.48	DDX28	DEAD-box helicase 28
2098	2.49e-61	4.57e-64	0.1192	16.8991	2.01404	1376.34	ESD	esterase D
191	8.16e-61	1.54e-63	0.1252	16.8274	2.10734	961.42	AHCY	adenosylhomocysteinase
1019	8.63e-61	1.67e-63	0.1273	16.8226	2.14136	635.88	CDK4	cyclin dependent kinase 4
8363	9.1e-61	1.8e-63	0.1994	16.818	3.35351	1887.35	H4C11	H4 clustered histone 11
23112	9.76e-61	1.98e-63	0.0998	-16.8124	-1.67766	6621.08	TNRC6B	trinucleotide repeat containing adaptor 6B
23054	1.29e-60	2.68e-63	0.1185	-16.7944	-1.99059	1363.75	NCOA6	nuclear receptor coactivator 6
25942	2.16e-60	4.61e-63	0.0938	-16.7623	-1.57298	2171.59	SIN3A	SIN3 transcription regulator family member A
8360	2.21e-60	4.82e-63	0.2085	16.7596	3.49408	1717	H4C4	H4 clustered histone 4
8341	1.94e-59	4.33e-62	0.1738	16.6285	2.88926	497.39	H2BC15	H2B clustered histone 15
8968	2.52e-59	5.73e-62	0.2335	16.6118	3.87934	650.05	H3C7	H3 clustered histone 7
26190	2.78e-59	6.47e-62	0.088	-16.6045	-1.46196	1990.68	FBXW2	F-box and WD repeat domain containing 2
8351	1.48e-58	3.52e-61	0.2122	16.5025	3.50113	3562.08	H3C4	H3 clustered histone 4
353	1.83e-58	4.43e-61	0.1237	16.4886	2.03986	1230.7	APRT	adenine phosphoribosyltransferase
57418	4.14e-58	1.02e-60	0.1516	16.4379	2.49251	335.53	WDR18	WD repeat domain 18
3028	7.41e-58	1.87e-60	0.1407	16.4013	2.30809	835.46	HSD17B10	hydroxysteroid 17-beta dehydrogenase 10
79228	7.7e-58	1.98e-60	0.132	16.3978	2.16442	447.81	THOC6	THO complex subunit 6
113218487	8.23e-58	2.16e-60	0.1625	16.3926	2.66433	4270.15	MIR10394	microRNA 10394
85359	1.11e-57	2.97e-60	0.1538	16.3733	2.51852	727.41	DGCR6L	DiGeorge syndrome critical region gene 6 like
23199	1.45e-57	3.95e-60	0.0905	-16.3559	-1.48037	1523.81	GSE1	Gse1 coiled-coil protein
4697	6.56e-57	1.82e-59	0.1308	16.2626	2.12642	1017.12	NDUFA4	NDUFA4 mitochondrial complex associated
6023	2.88e-56	8.11e-59	0.2061	16.1707	3.33251	146589	RMRP	RNA component of mitochondrial RNA processing endoribonuclease
65125	1.92e-55	5.52e-58	0.1283	-16.0521	-2.06023	7419.82	WNK1	WNK lysine deficient protein kinase 1
6161	2.25e-55	6.57e-58	0.1236	16.0413	1.98221	19627.7	RPL32	ribosomal protein L32
8336	5.02e-55	1.49e-57	0.2023	15.9904	3.2356	1590.46	H2AC17	H2A clustered histone 17
51142	1.51e-54	4.61e-57	0.1382	15.92	2.20047	3015.12	CHCHD2	coiled-coil-helix-coiled-coil-helix domain containing 2
10075	1.51e-54	4.62e-57	0.0943	-15.9197	-1.50115	7219.44	HUWE1	HECT, UBA and WWE domain containing E3 ubiquitin protein ligase 1
3012	2.41e-54	7.51e-57	0.201	15.8893	3.19421	2415.03	H2AC8	H2A clustered histone 8
6595	3.39e-54	1.08e-56	0.0827	-15.8668	-1.31267	3123.53	SMARCA2	SWI/SNF related, matrix associated, actin dependent regulator of chromatin, subfamily a, member 2
2193	3.41e-54	1.1e-56	0.1374	15.8656	2.18	1110.61	FARSA	phenylalanyl-tRNA synthetase subunit alpha
9296	3.93e-54	1.29e-56	0.155	15.8556	2.45714	1546.78	ATP6V1F	ATPase H+ transporting V1 subunit F
11224	7.4e-54	2.45e-56	0.1456	15.815	2.30286	6346.74	RPL35	ribosomal protein L35
647190	7.46e-54	2.51e-56	0.1813	-15.8135	-2.86734	923.82	RPS16P5	ribosomal protein S16 pseudogene 5
6183	1.01e-53	3.46e-56	0.1735	15.7933	2.73984	272.67	MRPS12	mitochondrial ribosomal protein S12
29123	1.36e-53	4.72e-56	0.105	-15.7738	-1.65553	2046.29	ANKRD11	ankyrin repeat domain containing 11
414196	1.75e-53	6.15e-56	0.1348	-15.757	-2.12329	1697.14	CELF2-AS1	CELF2 antisense RNA 1
121504	1.78e-53	6.36e-56	0.2111	15.7549	3.32582	1527.01	H4C16	H4 histone 16
8358	6.4e-53	2.31e-55	0.2545	15.6731	3.98925	653.24	H3C2	H3 clustered histone 2
1456	1.15e-52	4.22e-55	0.1522	15.6347	2.37991	4370.72	CSNK1G3	casein kinase 1 gamma 3
55809	1.73e-52	6.43e-55	0.1115	-15.6079	-1.74039	1770.64	TRERF1	transcriptional regulating factor 1
6193	1.97e-52	7.4e-55	0.171	15.5989	2.66666	7917.72	RPS5	ribosomal protein S5
280636	1.98e-52	7.57e-55	0.1224	15.5975	1.90982	758.74	SELENOH	selenoprotein H
8362	5.28e-52	2.04e-54	0.2241	15.5341	3.48091	2671.7	H4C12	H4 clustered histone 12
84266	6.01e-52	2.35e-54	0.1693	15.525	2.62875	489.69	ALKBH7	alkB homolog 7
348262	9.22e-52	3.65e-54	0.1613	15.4967	2.49884	679.24	MCRIP1	MAPK regulated corepressor interacting protein 1
11331	1.27e-51	5.08e-54	0.1181	15.4754	1.82699	2503.23	PHB2	prohibitin 2
8335	1.5e-51	6.11e-54	0.2285	15.4636	3.53372	211.41	H2AC4	H2A clustered histone 4
9784	2.22e-51	9.13e-54	0.1512	15.4377	2.33404	5005.51	SNX17	sorting nexin 17
3009	4.15e-51	1.73e-53	0.2244	15.3965	3.45466	1114.39	H1-5	H1.5 linker histone, cluster member
51282	1.44e-50	6.08e-53	0.1581	15.3149	2.4217	659.94	SCAND1	SCAN domain containing 1
8350	2.99e-50	1.28e-52	0.2243	15.2667	3.42419	808.45	H3C1	H3 clustered histone 1
4282	4.58e-50	1.97e-52	0.1783	15.2382	2.71723	410.75	MIF	macrophage migration inhibitory factor
10456	7.96e-50	3.49e-52	0.1114	15.2009	1.69264	1253.17	HAX1	HCLS1 associated protein X-1
2950	7.96e-50	3.51e-52	0.1722	15.2005	2.61803	3617.77	GSTP1	glutathione S-transferase pi 1
439	4.24e-49	1.89e-51	0.1464	15.0898	2.20943	1218.19	GET3	guided entry of tail-anchored proteins factor 3, ATPase
9167	4.35e-49	1.96e-51	0.0969	15.0874	1.46253	1145.29	COX7A2L	cytochrome c oxidase subunit 7A2 like
509	4.63e-49	2.11e-51	0.1408	15.0825	2.12288	3372.97	ATP5F1C	ATP synthase F1 subunit gamma
8345	5.72e-49	2.63e-51	0.1664	15.0679	2.50729	323.11	H2BC9	H2B clustered histone 9
10038	6.9e-49	3.21e-51	0.2687	15.0548	4.0447	122856	PARP2	poly(ADP-ribose) polymerase 2
57175	1.28e-48	6.02e-51	0.1307	15.0132	1.96207	3291.47	CORO1B	coronin 1B
85495	1.53e-48	7.28e-51	0.2707	15.0006	4.06138	122732	RPPH1	ribonuclease P RNA component H1
6137	1.74e-48	8.37e-51	0.1468	14.9913	2.20146	19135.5	RPL13	ribosomal protein L13
100500862	1.77e-48	8.57e-51	0.2599	14.9897	3.8965	1680.34	MIR3648-1	microRNA 3648-1
113246	4.11e-48	2.02e-50	0.176	14.9328	2.62821	1026.63	C12orf57	chromosome 12 open reading frame 57
101927547	8.34e-48	4.13e-50	0.1409	-14.885	-2.09773	1065.33	ANKRD44-IT1	ANKRD44 intronic transcript 1
6176	1.07e-47	5.34e-50	0.1451	14.8677	2.15725	14829.1	RPLP1	ribosomal protein lateral stalk subunit P1
4713	1.47e-47	7.45e-50	0.1628	14.8454	2.41694	609.82	NDUFB7	NADH:ubiquinone oxidoreductase subunit B7
677775	1.52e-47	7.74e-50	0.2035	14.8428	3.02	16230.7	SCARNA5	small Cajal body-specific RNA 5
677796	1.95e-47	1e-49	0.2579	14.8254	3.82348	253.18	SNORA5C	small nucleolar RNA, H/ACA box 5C
51079	1.96e-47	1.02e-49	0.1521	14.8244	2.25447	1310.03	NDUFA13	NADH:ubiquinone oxidoreductase subunit A13
677777	2.28e-47	1.2e-49	0.2348	14.8137	3.47777	1184.21	SCARNA12	small Cajal body-specific RNA 12
100506860	2.32e-47	1.23e-49	0.1676	-14.8119	-2.48213	716.11	LINC00513	long intergenic non-protein coding RNA 513
3921	8.29e-47	4.43e-49	0.1369	14.7253	2.01618	24529.3	RPSA	ribosomal protein SA
8148	1.06e-46	5.72e-49	0.1194	-14.7081	-1.75619	842.36	TAF15	TATA-box binding protein associated factor 15
6203	2.42e-46	1.32e-48	0.1476	14.6516	2.16308	15196.6	RPS9	ribosomal protein S9
24149	2.63e-46	1.45e-48	0.1094	-14.6452	-1.60192	1224.57	ZNF318	zinc finger protein 318
4297	2.78e-46	1.54e-48	0.1219	-14.6408	-1.78441	4521.61	KMT2A	lysine methyltransferase 2A
102724404	3.17e-46	1.77e-48	0.1966	-14.6313	-2.87668	123.68	NIPAL4-DT	NIPAL4 divergent transcript
112268235	3.74e-46	2.11e-48	0.2243	-14.6195	-3.27898	296.78	LOC112268235	uncharacterized LOC112268235
103504731	5.03e-46	2.86e-48	0.2658	14.5987	3.8809	1456.86	MIR3648-2	microRNA 3648-2
1778	9.21e-46	5.29e-48	0.0927	-14.5567	-1.34875	8491.47	DYNC1H1	dynein cytoplasmic 1 heavy chain 1
84279	1.15e-45	6.68e-48	0.1544	14.5408	2.24543	219.29	PRADC1	protease associated domain containing 1
2879	1.49e-45	8.72e-48	0.154	14.5226	2.23681	2064.51	GPX4	glutathione peroxidase 4
3008	1.95e-45	1.15e-47	0.2287	14.5036	3.31697	5834.2	H1-4	H1.4 linker histone, cluster member
5790	2.58e-45	1.53e-47	0.1715	14.4838	2.48377	1563.23	PTPRCAP	protein tyrosine phosphatase receptor type C associated protein
51107	2.75e-45	1.65e-47	0.1221	14.4789	1.76851	1987.52	APH1A	aph-1 homolog A, gamma-secretase subunit
64324	3.75e-45	2.27e-47	0.1073	-14.4569	-1.55136	5139.91	NSD1	nuclear receptor binding SET domain protein 1
10994	3.75e-45	2.28e-47	0.1562	14.4565	2.25762	431.27	ILVBL	ilvB acetolactate synthase like
406	7.47e-45	4.58e-47	0.1142	-14.4084	-1.64501	1518.75	BMAL1	basic helix-loop-helix ARNT like 1
51374	1.06e-44	6.56e-47	0.1181	14.3836	1.69901	926.8	ATRAID	all-trans retinoic acid induced differentiation factor
200558	1.09e-44	6.79e-47	0.1754	14.3812	2.52274	680.71	APLF	aprataxin and PNKP like factor
2014	1.55e-44	9.75e-47	0.1461	14.3561	2.09691	3694.66	EMP3	epithelial membrane protein 3
23423	1.62e-44	1.03e-46	0.1359	14.3527	1.95062	1009.2	TMED3	transmembrane p24 trafficking protein 3
9049	2.43e-44	1.55e-46	0.1411	14.3238	2.02113	1920.81	AIP	aryl hydrocarbon receptor interacting protein
5465	5.17e-44	3.33e-46	0.1271	-14.2708	-1.81335	440.7	PPARA	peroxisome proliferator activated receptor alpha
10489	2.12e-43	1.38e-45	0.0999	14.1715	1.41521	840.51	LRRC41	leucine rich repeat containing 41
6207	2.17e-43	1.42e-45	0.1336	14.1694	1.89314	7528.08	RPS13	ribosomal protein S13
85236	2.91e-43	1.92e-45	0.1529	14.1482	2.16266	1193.17	H2BC12	H2B clustered histone 12
105370567	4.23e-43	2.81e-45	0.1736	-14.1213	-2.45188	468.35	LOC105370567	uncharacterized LOC105370567
54434	4.89e-43	3.27e-45	0.1356	-14.1106	-1.9128	1611.35	SSH1	slingshot protein phosphatase 1
3631	5.13e-43	3.46e-45	0.0881	-14.1066	-1.24253	6258.01	INPP4A	inositol polyphosphate-4-phosphatase type I A
100132247	5.28e-43	3.58e-45	0.1588	-14.1042	-2.23988	881.27	NPIPB5	nuclear pore complex interacting protein family member B5
3956	5.57e-43	3.81e-45	0.2006	14.0998	2.82801	4722.61	LGALS1	galectin 1
107986477	5.95e-43	4.1e-45	0.1571	-14.0946	-2.21437	766.23	LOC107986477	replaced by ID 6793
401551	6.26e-43	4.34e-45	0.219	14.0905	3.08623	147.65	WDR38	WD repeat domain 38
7384	6.93e-43	4.84e-45	0.1527	14.0829	2.1498	2423.02	UQCRC1	ubiquinol-cytochrome c reductase core protein 1
6175	7.18e-43	5.05e-45	0.1313	14.0799	1.84923	24260.1	RPLP0	ribosomal protein lateral stalk subunit P0
8367	7.7e-43	5.45e-45	0.2034	14.0745	2.86336	3414.77	H4C5	H4 clustered histone 5
8329	3.09e-42	2.2e-44	0.2604	13.9755	3.63944	309.19	H2AC13	H2A clustered histone 13
3006	4.31e-42	3.1e-44	0.2015	13.9511	2.81149	3506.29	H1-2	H1.2 linker histone, cluster member
64928	4.89e-42	3.53e-44	0.1541	13.9417	2.14798	388.14	MRPL14	mitochondrial ribosomal protein L14
64407	9.83e-42	7.16e-44	0.2179	13.8913	3.02674	5948.73	RGS18	regulator of G protein signaling 18
80097	1.19e-41	8.73e-44	0.1551	13.8771	2.15178	281.34	MZT2B	mitotic spindle organizing protein 2B
100499466	1.35e-41	9.98e-44	0.1214	-13.8674	-1.6835	1477.54	LINC00674	long intergenic non-protein coding RNA 674
6415	1.44e-41	1.07e-43	0.1683	13.8625	2.3337	1396.59	SELENOW	selenoprotein W
105369161	2.19e-41	1.64e-43	0.1525	-13.8317	-2.10886	934.49	LOC105369161	uncharacterized LOC105369161
6208	2.32e-41	1.75e-43	0.1394	13.8272	1.92742	20415	RPS14	ribosomal protein S14
6142	2.48e-41	1.88e-43	0.1496	13.8221	2.06795	12882.3	RPL18A	ribosomal protein L18a
706	3.95e-41	3.01e-43	0.2159	13.7879	2.97626	2312.98	TSPO	translocator protein
57680	5.65e-41	4.34e-43	0.1097	-13.7616	-1.5097	2955.11	CHD8	chromodomain helicase DNA binding protein 8
8344	7.81e-41	6.04e-43	0.1996	13.7377	2.74246	425.54	H2BC6	H2B clustered histone 6
6048	7.81e-41	6.07e-43	0.1505	13.7373	2.06687	777.74	RNF5	ring finger protein 5
6132	1.19e-40	9.31e-43	0.1783	13.7063	2.44334	16019.9	RPL8	ribosomal protein L8
10320	1.27e-40	1e-42	0.0723	-13.7011	-0.991266	11632.7	IKZF1	IKAROS family zinc finger 1
51449	1.42e-40	1.13e-42	0.1192	-13.6924	-1.63166	445.53	PCYOX1	prenylcysteine oxidase 1
4539	1.6e-40	1.27e-42	0.2213	-13.6835	-3.02859	1426.24	ND4L	NADH dehydrogenase subunit 4L
6944	1.67e-40	1.34e-42	0.1338	13.68	1.82976	1120.75	VPS72	vacuolar protein sorting 72 homolog
3344	1.68e-40	1.36e-42	0.1543	13.6788	2.11042	5139.82	FOXN2	forkhead box N2
10161	1.74e-40	1.42e-42	0.1952	13.6759	2.66929	3117.51	LPAR6	lysophosphatidic acid receptor 6
915	2.77e-40	2.26e-42	0.1314	13.6418	1.79304	2129.51	CD3D	CD3 delta subunit of T-cell receptor complex
79643	4.32e-40	3.55e-42	0.1388	13.6088	1.88837	600.43	CHMP6	charged multivesicular body protein 6
205717	6.12e-40	5.06e-42	0.1224	-13.5829	-1.66313	2163.83	USF3	upstream transcription factor family member 3
4204	7.52e-40	6.25e-42	0.1053	-13.5674	-1.42853	1803.25	MECP2	methyl-CpG binding protein 2
642757	9.75e-40	8.16e-42	0.1843	-13.5479	-2.49661	217.34	TBC1D22A-AS1	TBC1D22A antisense RNA 1
85235	9.78e-40	8.23e-42	0.2641	13.5472	3.57746	306.51	H2AC12	H2A clustered histone 12
644096	1.13e-39	9.57e-42	0.168	13.5361	2.27473	345.73	SDHAF1	succinate dehydrogenase complex assembly factor 1
23013	1.35e-39	1.15e-41	0.1574	-13.5225	-2.12876	3124.43	SPEN	spen family transcriptional repressor
125050	1.52e-39	1.31e-41	0.2069	13.5133	2.79602	490652	RN7SK	RNA component of 7SK nuclear ribonucleoprotein
23474	1.73e-39	1.49e-41	0.168	13.5037	2.26817	396.16	ETHE1	ETHE1 persulfide dioxygenase
8970	1.98e-39	1.72e-41	0.2314	13.493	3.12254	642.54	H2BC11	H2B clustered histone 11
5917	2.03e-39	1.77e-41	0.1149	13.4909	1.54963	1620.38	RARS1	arginyl-tRNA synthetase 1
8364	2.22e-39	1.94e-41	0.2229	13.484	3.0056	2049.11	H4C3	H4 clustered histone 3
4350	5.63e-39	4.96e-41	0.16	13.4147	2.14593	334.82	MPG	N-methylpurine DNA glycosylase
55272	6.44e-39	5.71e-41	0.1517	13.4043	2.03313	868.83	IMP3	IMP U3 small nucleolar ribonucleoprotein 3
6217	8.99e-39	8.01e-41	0.1633	13.3791	2.18472	12471.7	RPS16	ribosomal protein S16
286144	1.01e-38	9.03e-41	0.1646	13.3702	2.20029	597.35	TRIQK	triple QxxK/R motif containing
107987206	1.32e-38	1.2e-40	0.2774	13.3493	3.70321	218167	LOC107987206	replaced by ID 6029
6029	1.32e-38	1.2e-40	0.2774	13.3491	3.70326	218164	RN7SL1	RNA component of signal recognition particle 7SL1
327	1.33e-38	1.21e-40	0.1312	13.3482	1.75177	2295.07	APEH	acylaminoacyl-peptide hydrolase
518	1.36e-38	1.25e-40	0.145	13.3462	1.93548	1202.43	ATP5MC3	ATP synthase membrane subunit c locus 3
3692	1.42e-38	1.31e-40	0.1957	13.3425	2.61113	1900.83	EIF6	eukaryotic translation initiation factor 6
388795	1.55e-38	1.43e-40	0.1348	-13.3358	-1.79806	488.31	EFCAB8	EF-hand calcium binding domain 8
92815	1.58e-38	1.47e-40	0.2523	13.3339	3.36391	236.36	H2AC25	H2A clustered histone 25
6168	1.7e-38	1.59e-40	0.1497	13.328	1.99521	4796.13	RPL37A	ribosomal protein L37a
83443	1.72e-38	1.62e-40	0.1738	13.3268	2.31622	854.11	SF3B5	splicing factor 3b subunit 5
51042	1.86e-38	1.76e-40	0.2257	13.3205	3.00641	170.13	ZNF593	zinc finger protein 593
7182	2.19e-38	2.08e-40	0.0925	-13.308	-1.23035	2106.96	NR2C2	nuclear receptor subfamily 2 group C member 2
4832	2.46e-38	2.35e-40	0.1652	13.2988	2.19672	252.28	NME3	NME/NM23 nucleoside diphosphate kinase 3
100500804	3.4e-38	3.27e-40	0.127	13.2741	1.68526	1012.61	MIR3654	microRNA 3654
8815	3.49e-38	3.37e-40	0.1092	13.2718	1.44993	871.36	BANF1	BAF nuclear assembly factor 1
23753	3.58e-38	3.47e-40	0.169	13.2697	2.24215	165.24	SDF2L1	stromal cell derived factor 2 like 1
8574	3.73e-38	3.64e-40	0.1715	13.2661	2.27501	711.97	AKR7A2	aldo-keto reductase family 7 member A2
9208	5.87e-38	5.75e-40	0.1725	-13.2317	-2.2826	6767.48	LRRFIP1	LRR binding FLII interacting protein 1
10897	6.36e-38	6.27e-40	0.1631	13.2253	2.15749	273.35	YIF1A	Yip1 interacting factor homolog A, membrane trafficking protein
105371692	6.52e-38	6.46e-40	0.1562	-13.223	-2.06514	976.64	LOC105371692	uncharacterized LOC105371692
84310	6.74e-38	6.71e-40	0.1298	13.2202	1.71626	588.58	C7orf50	chromosome 7 open reading frame 50
5473	6.75e-38	6.75e-40	0.2968	13.2198	3.92296	17434.2	PPBP	pro-platelet basic protein
107986604	6.89e-38	6.92e-40	0.1926	-13.2178	-2.54546	329.55	LOC107986604
26800	7.04e-38	7.11e-40	0.1847	13.2158	2.44034	162.17	SNORD49A	small nucleolar RNA, C/D box 49A
105375061	7.31e-38	7.45e-40	0.1786	-13.2123	-2.35922	236.72	LOC105375061	uncharacterized LOC105375061
9526	7.31e-38	7.46e-40	0.181	13.2122	2.3915	949.87	MPDU1	mannose-P-dolichol utilization defect 1
2091	8.97e-38	9.19e-40	0.1468	13.1965	1.93761	2352.16	FBL	fibrillarin
23246	1.06e-37	1.09e-39	0.1254	13.1834	1.65282	430.54	BOP1	BOP1 ribosomal biogenesis factor
28996	1.11e-37	1.15e-39	0.1402	-13.1795	-1.84733	2928.38	HIPK2	homeodomain interacting protein kinase 2
8289	1.14e-37	1.18e-39	0.1506	-13.1776	-1.98502	4455	ARID1A	AT-rich interaction domain 1A
1936	1.19e-37	1.24e-39	0.1278	13.1736	1.68325	11006.4	EEF1D	eukaryotic translation elongation factor 1 delta
333932	1.21e-37	1.27e-39	0.2915	13.1723	3.84012	267.11	H3C15	H3 clustered histone 15
4628	1.24e-37	1.31e-39	0.2223	-13.1697	-2.92771	677.79	MYH10	myosin heavy chain 10
25873	1.38e-37	1.46e-39	0.1556	13.1615	2.04734	1476.64	RPL36	ribosomal protein L36
29085	1.39e-37	1.48e-39	0.1747	13.1604	2.2994	355.46	PHPT1	phosphohistidine phosphatase 1
55691	1.39e-37	1.49e-39	0.1632	-13.1602	-2.14762	473.44	FRMD4A	FERM domain containing 4A
57634	2.08e-37	2.24e-39	0.117	-13.1293	-1.53676	2216.83	EP400	E1A binding protein p400
29766	2.41e-37	2.6e-39	0.1209	-13.1179	-1.58575	2149.83	TMOD3	tropomodulin 3
22827	2.89e-37	3.13e-39	0.1379	13.1038	1.80748	1672.36	PUF60	poly(U) binding splicing factor 60
8352	4.56e-37	4.97e-39	0.2604	13.0687	3.40341	309.96	H3C3	H3 clustered histone 3
2873	4.74e-37	5.19e-39	0.1284	13.0655	1.67768	1506.23	GPS1	G protein pathway suppressor 1
8348	6.17e-37	6.78e-39	0.2687	13.0451	3.50538	477.43	H2BC17	H2B clustered histone 17
81932	8.69e-37	9.6e-39	0.1611	13.0185	2.097	347.58	HDHD3	haloacid dehalogenase like hydrolase domain containing 3
5245	9.36e-37	1.04e-38	0.1302	13.0126	1.69482	969.72	PHB1	prohibitin 1
7109	1.07e-36	1.19e-38	0.0859	-13.0019	-1.11688	2849.19	TRAPPC10	trafficking protein particle complex subunit 10
79090	1.1e-36	1.23e-38	0.1863	12.9996	2.42179	482.41	TRAPPC6A	trafficking protein particle complex subunit 6A
51368	1.33e-36	1.49e-38	0.1387	12.9847	1.80084	917.06	TEX264	testis expressed 264, ER-phagy receptor
116541	1.55e-36	1.75e-38	0.1996	12.9727	2.58891	393.85	MRPL54	mitochondrial ribosomal protein L54
112268155	1.57e-36	1.78e-38	0.2068	-12.9712	-2.68219	1523.53	LOC112268155
4702	1.7e-36	1.94e-38	0.1394	12.9648	1.8075	377.77	NDUFA8	NADH:ubiquinone oxidoreductase subunit A8
101928461	1.84e-36	2.1e-38	0.1835	-12.9586	-2.37794	143.94	MAP3K5-AS1	MAP3K5 antisense RNA 1
738	2.65e-36	3.05e-38	0.1573	12.93	2.03452	2317.12	VPS51	VPS51 subunit of GARP complex
11030	2.7e-36	3.11e-38	0.1474	-12.9285	-1.90591	226.62	RBPMS	RNA binding protein, mRNA processing factor
3384	3.49e-36	4.04e-38	0.1579	12.9083	2.03835	1307.33	ICAM2	intercellular adhesion molecule 2
91689	3.58e-36	4.17e-38	0.1702	12.9059	2.19614	1153.06	SMDT1	single-pass membrane protein with aspartate rich tail 1
51024	6.81e-36	7.95e-38	0.147	12.8561	1.8901	1169.09	FIS1	fission, mitochondrial 1
6210	8.22e-36	9.65e-38	0.1527	12.8411	1.9606	15098.4	RPS15A	ribosomal protein S15a
8365	8.67e-36	1.02e-37	0.2657	12.8367	3.41042	2003.89	H4C8	H4 clustered histone 8
3007	9.67e-36	1.14e-37	0.2345	12.8279	3.0077	6548.12	H1-3	H1.3 linker histone, cluster member
9238	1.19e-35	1.42e-37	0.1775	12.8114	2.27429	1541.5	TBRG4	transforming growth factor beta regulator 4
1537	1.19e-35	1.42e-37	0.1447	12.811	1.85428	766.5	CYC1	cytochrome c1
27	1.31e-35	1.58e-37	0.1024	-12.803	-1.31084	822.16	ABL2	ABL proto-oncogene 2, non-receptor tyrosine kinase
80764	1.31e-35	1.58e-37	0.1558	12.8028	1.99474	609.41	THAP7	THAP domain containing 7
54732	1.63e-35	1.97e-37	0.1342	12.7859	1.71638	1420.44	TMED9	transmembrane p24 trafficking protein 9
79763	1.83e-35	2.22e-37	0.1988	12.7765	2.53985	166.83	ISOC2	isochorismatase domain containing 2
6645	1.86e-35	2.26e-37	0.1041	-12.775	-1.33007	838.72	SNTB2	syntrophin beta 2
285268	2.77e-35	3.38e-37	0.1212	-12.7436	-1.54402	692.23	ZNF621	zinc finger protein 621
51596	2.8e-35	3.43e-37	0.1454	12.7425	1.85235	908.87	CUTA	cutA divalent cation tolerance homolog
8636	2.99e-35	3.68e-37	0.1605	12.737	2.04377	549.52	SSNA1	SS nuclear autoantigen 1
9031	3e-35	3.72e-37	0.0774	-12.7362	-0.98523	1825.57	BAZ1B	bromodomain adjacent to zinc finger domain 1B
90843	3.44e-35	4.28e-37	0.1502	12.7253	1.91171	310.82	TCEAL8	transcription elongation factor A like 8
55209	4.78e-35	5.96e-37	0.1178	-12.6994	-1.49651	3027.6	SETD5	SET domain containing 5
6633	5.11e-35	6.41e-37	0.152	12.6937	1.92903	1014.99	SNRPD2	small nuclear ribonucleoprotein D2 polypeptide
126961	6.07e-35	7.63e-37	0.3037	12.6801	3.85053	328.11	H3C14	H3 clustered histone 14
740	6.34e-35	8.01e-37	0.1273	12.6763	1.61409	1143.03	MRPL49	mitochondrial ribosomal protein L49
27099	6.63e-35	8.41e-37	0.1894	-12.6724	-2.39952	212.61	SND1-IT1	SND1 intronic transcript 1
51073	7.94e-35	1.01e-36	0.162	12.658	2.05119	223.92	MRPL4	mitochondrial ribosomal protein L4
79856	1.24e-34	1.58e-36	0.1121	12.6227	1.41475	1437.51	SNX22	sorting nexin 22
92609	1.65e-34	2.12e-36	0.12	12.5997	1.51167	585.08	TIMM50	translocase of inner mitochondrial membrane 50
65094	1.67e-34	2.15e-36	0.1584	12.5987	1.99511	359.34	JMJD4	jumonji domain containing 4
106633800	1.7e-34	2.2e-36	0.345	12.5967	4.346	570.29	SNORD133	small nucleolar RNA, C/D box 133
25980	1.7e-34	2.2e-36	0.1391	12.5968	1.75218	875.61	AAR2	AAR2 splicing factor
84766	2.12e-34	2.76e-36	0.116	-12.579	-1.45967	841.17	CRACR2A	calcium release activated channel regulator 2A
402483	2.54e-34	3.31e-36	0.1508	-12.5644	-1.89471	1791.87	LINC01000	long intergenic non-protein coding RNA 1000
805	2.98e-34	3.92e-36	0.1344	12.5512	1.6872	7995.64	CALM2	calmodulin 2
6171	3.14e-34	4.13e-36	0.1811	12.5469	2.27222	7982.64	RPL41	ribosomal protein L41
2197	3.35e-34	4.43e-36	0.1511	12.5414	1.89534	6464.65	FAU	FAU ubiquitin like and ribosomal protein S30 fusion
125988	3.81e-34	5.06e-36	0.1786	12.5309	2.23821	259.52	MICOS13	mitochondrial contact site and cristae organizing system subunit 13
7284	3.89e-34	5.18e-36	0.1224	12.5291	1.53305	1905.58	TUFM	Tu translation elongation factor, mitochondrial
105372860	3.92e-34	5.24e-36	0.1759	-12.5281	-2.20349	277.35	UFD1-AS1	UFD1 antisense RNA 1
55421	4.03e-34	5.4e-36	0.125	-12.5257	-1.56542	1243.86	NCBP3	nuclear cap binding subunit 3
8295	4.04e-34	5.44e-36	0.1007	-12.5251	-1.26179	3818.8	TRRAP	transformation/transcription domain associated protein
55187	4.11e-34	5.57e-36	0.1115	-12.5232	-1.39692	5527.73	VPS13D	vacuolar protein sorting 13 homolog D
6222	4.11e-34	5.58e-36	0.1488	12.5231	1.86374	7419.19	RPS18	ribosomal protein S18
57690	4.4e-34	5.99e-36	0.1488	-12.5175	-1.86235	1670.21	TNRC6C	trinucleotide repeat containing adaptor 6C
51181	4.41e-34	6.02e-36	0.1887	12.517	2.36154	577.52	DCXR	dicarbonyl and L-xylulose reductase
79803	6.39e-34	8.76e-36	0.2024	12.4873	2.52708	1412.96	HPS6	HPS6 biogenesis of lysosomal organelles complex 2 subunit 3
107986465	7.29e-34	1e-35	0.1885	-12.4765	-2.35165	239.85	LOC107986465	uncharacterized LOC107986465
79077	1.01e-33	1.39e-35	0.1792	12.4502	2.23107	269.88	DCTPP1	dCTP pyrophosphatase 1
5441	1.13e-33	1.57e-35	0.1573	12.4409	1.95693	201.61	POLR2L	RNA polymerase II, I and III subunit L
1043	1.25e-33	1.74e-35	0.1817	12.4323	2.25944	2747.19	CD52	CD52 molecule
5315	2.16e-33	3.01e-35	0.1593	12.3886	1.97337	17429.3	PKM	pyruvate kinase M1/2
391356	2.52e-33	3.53e-35	0.1833	12.3759	2.26877	257.1	PTRHD1	peptidyl-tRNA hydrolase domain containing 1
8799	2.61e-33	3.68e-35	0.1338	12.3726	1.656	551.26	PEX11B	peroxisomal biogenesis factor 11 beta
3014	2.99e-33	4.22e-35	0.1713	12.3615	2.11785	357.24	H2AX	H2A.X variant histone
60314	3.17e-33	4.49e-35	0.1355	12.3565	1.6738	391.48	MYG1	MYG1 exonuclease
11010	3.59e-33	5.1e-35	0.1166	12.3463	1.43968	4575.95	GLIPR1	GLI pathogenesis related 1
8354	3.99e-33	5.69e-35	0.2028	12.3375	2.50162	181.63	H3C11	H3 clustered histone 11
286437	4.99e-33	7.14e-35	0.2292	-12.3192	-2.82316	126.19	LOC286437	uncharacterized LOC286437
23048	5.18e-33	7.44e-35	0.128	-12.3159	-1.57701	4250.71	FNBP1	formin binding protein 1
93436	5.49e-33	7.91e-35	0.1339	12.3109	1.64802	524.26	ARMC6	armadillo repeat containing 6
23126	6.45e-33	9.32e-35	0.1113	-12.2977	-1.3685	2811.56	POGZ	pogo transposable element derived with ZNF domain
10724	6.93e-33	1e-34	0.0947	-12.2916	-1.1644	6886.6	OGA	O-GlcNAcase
23332	7.11e-33	1.03e-34	0.0763	-12.2892	-0.937618	3407.23	CLASP1	cytoplasmic linker associated protein 1
692148	7.12e-33	1.04e-34	0.2328	12.2886	2.86089	59850.5	SCARNA10	small Cajal body-specific RNA 10
1387	7.12e-33	1.04e-34	0.1647	-12.2887	-2.02359	4090.72	CREBBP	CREB binding protein
55198	8.58e-33	1.26e-34	0.1117	-12.2732	-1.37118	1720.84	APPL2	adaptor protein, phosphotyrosine interacting with PH domain and leucine zipper 2
107984984	9.17e-33	1.35e-34	0.2232	-12.2675	-2.73765	185.43	LOC107984984
2033	1.18e-32	1.74e-34	0.1695	-12.2471	-2.07542	4876.9	EP300	E1A binding protein p300
10101	1.24e-32	1.84e-34	0.1663	12.2425	2.03648	568.7	NUBP2	NUBP iron-sulfur cluster assembly factor 2, cytosolic
7443	1.27e-32	1.89e-34	0.162	12.2406	1.9834	1233.77	VRK1	VRK serine/threonine kinase 1
1350	1.35e-32	2.03e-34	0.1692	12.2347	2.06995	1733.67	COX7C	cytochrome c oxidase subunit 7C
5116	1.35e-32	2.02e-34	0.1238	-12.2349	-1.51477	1099.56	PCNT	pericentrin
100505716	1.54e-32	2.32e-34	0.2033	-12.2237	-2.48513	120.61	LOC100505716	uncharacterized LOC100505716
10134	1.98e-32	2.99e-34	0.1297	12.2033	1.58258	2755.42	BCAP31	B cell receptor associated protein 31
11143	2.18e-32	3.31e-34	0.1092	-12.195	-1.3311	2907.09	KAT7	lysine acetyltransferase 7
105379752	3e-32	4.55e-34	0.1732	-12.1689	-2.10799	1121.16	LOC105379752
283450	3.36e-32	5.12e-34	0.1131	-12.1593	-1.37508	3233.82	HECTD4	HECT domain E3 ubiquitin protein ligase 4
23548	3.49e-32	5.34e-34	0.1372	12.1558	1.66792	719.06	TTC33	tetratricopeptide repeat domain 33
105377016	3.52e-32	5.4e-34	0.1464	-12.155	-1.7794	2691.36	LOC105377016	uncharacterized LOC105377016
55916	4.02e-32	6.19e-34	0.175	12.1438	2.12577	335.92	NXT2	nuclear transport factor 2 like export factor 2
1891	4.61e-32	7.12e-34	0.1416	12.1324	1.71777	1351.08	ECH1	enoyl-CoA hydratase 1
8366	5.06e-32	7.85e-34	0.286	12.1244	3.46792	1040.08	H4C2	H4 clustered histone 2
22864	5.92e-32	9.2e-34	0.1285	-12.1113	-1.55587	1626.45	R3HDM2	R3H domain containing 2
84232	6.66e-32	1.04e-33	0.1565	12.1013	1.89342	1820.55	MAF1	MAF1 homolog, negative regulator of RNA polymerase III
54998	7.31e-32	1.14e-33	0.151	12.0934	1.82628	555.81	AURKAIP1	aurora kinase A interacting protein 1
64432	7.42e-32	1.16e-33	0.0855	-12.092	-1.03438	1397.6	MRPS25	mitochondrial ribosomal protein S25
7678	8.76e-32	1.38e-33	0.1953	12.078	2.3589	2577.31	ZNF124	zinc finger protein 124
11007	1.01e-31	1.59e-33	0.2066	12.0662	2.49347	275.4	CCDC85B	coiled-coil domain containing 85B
402	1.17e-31	1.86e-33	0.1679	12.0534	2.02328	148.53	ARL2	ADP ribosylation factor like GTPase 2
4194	1.24e-31	1.96e-33	0.1132	-12.049	-1.36421	5452.09	MDM4	MDM4 regulator of p53
6830	1.28e-31	2.04e-33	0.1231	-12.0456	-1.48266	2108.85	SUPT6H	SPT6 homolog, histone chaperone and transcription elongation factor
60673	1.35e-31	2.16e-33	0.1808	12.0412	2.17673	526.69	ATG101	autophagy related 101
84961	1.38e-31	2.21e-33	0.1327	-12.0393	-1.59807	1606.63	FBXL20	F-box and leucine rich repeat protein 20
259266	1.38e-31	2.23e-33	0.2117	12.0386	2.54859	219.05	ASPM	assembly factor for spindle microtubules
100874372	1.39e-31	2.24e-33	0.2537	-12.0382	-3.05369	173.25	ARHGAP26-IT1	ARHGAP26 intronic transcript 1
57459	1.54e-31	2.49e-33	0.1338	-12.0294	-1.60914	2035.35	GATAD2B	GATA zinc finger domain containing 2B
7389	1.94e-31	3.15e-33	0.1416	12.0099	1.70072	617.47	UROD	uroporphyrinogen decarboxylase
1337	2.17e-31	3.54e-33	0.1882	12.0004	2.25879	1364.41	COX6A1	cytochrome c oxidase subunit 6A1
55340	3.04e-31	4.97e-33	0.157	11.9721	1.88018	2577.96	GIMAP5	GTPase, IMAP family member 5
3831	3.07e-31	5.04e-33	0.1184	-11.9711	-1.41765	1905.88	KLC1	kinesin light chain 1
6209	3.41e-31	5.6e-33	0.1454	11.9623	1.73872	5052.54	RPS15	ribosomal protein S15
4538	3.44e-31	5.66e-33	0.2458	-11.9613	-2.93951	9929.51	ND4	NADH dehydrogenase subunit 4
101927283	3.75e-31	6.2e-33	0.2564	-11.9538	-3.06484	235.76	LOC101927283	uncharacterized LOC101927283
8338	3.75e-31	6.23e-33	0.2416	11.9535	2.88753	10061.4	H2AC20	H2A clustered histone 20
684959	3.9e-31	6.5e-33	0.2419	11.95	2.89064	322.47	SNORA25	small nucleolar RNA, H/ACA box 25
8339	5.15e-31	8.61e-33	0.2496	11.9265	2.97723	527.24	H2BC8	H2B clustered histone 8
1059	5.15e-31	8.59e-33	0.145	11.9267	1.72972	1316.31	CENPB	centromere protein B
84153	5.32e-31	8.92e-33	0.124	11.9235	1.47905	1153.04	RNASEH2C	ribonuclease H2 subunit C
23168	5.87e-31	9.89e-33	0.143	-11.915	-1.70352	842.6	RTF1	RTF1 homolog, Paf1/RNA polymerase II complex component
4795	6.69e-31	1.13e-32	0.1552	11.9039	1.84789	282.99	NFKBIL1	NFKB inhibitor like 1
56252	7.5e-31	1.27e-32	0.1219	-11.8941	-1.45024	1811.72	YLPM1	YLP motif containing 1
138716	7.62e-31	1.29e-32	0.2146	11.8925	2.55193	311.52	RPP25L	ribonuclease P/MRP subunit p25 like
8270	7.69e-31	1.31e-32	0.2499	11.8916	2.97146	105.86	LAGE3	L antigen family member 3
58505	7.74e-31	1.32e-32	0.1725	11.8908	2.0514	1156.08	OSTC	oligosaccharyltransferase complex non-catalytic subunit
1155	9.96e-31	1.71e-32	0.1352	11.8694	1.60419	727.06	TBCB	tubulin folding cofactor B
2909	1.09e-30	1.88e-32	0.1204	-11.8614	-1.42837	1509.39	ARHGAP35	Rho GTPase activating protein 35
401397	1.32e-30	2.28e-32	0.2061	11.8452	2.44112	322.79	SMIM30	small integral membrane protein 30
10462	1.33e-30	2.3e-32	0.2445	11.8443	2.89603	962.5	CLEC10A	C-type lectin domain containing 10A
222663	1.34e-30	2.32e-32	0.1894	-11.8438	-2.24337	282.29	SCUBE3	signal peptide, CUB domain and EGF like domain containing 3
53615	1.34e-30	2.34e-32	0.1301	11.8431	1.54092	808.57	MBD3	methyl-CpG binding domain protein 3
692063	1.43e-30	2.49e-32	0.322	11.8376	3.81206	849.57	SNORA32	small nucleolar RNA, H/ACA box 32
1632	1.44e-30	2.52e-32	0.1808	11.8367	2.14048	342.3	ECI1	enoyl-CoA delta isomerase 1
8330	1.62e-30	2.84e-32	0.2381	11.8267	2.8161	335.27	H2AC15	H2A clustered histone 15
90268	1.91e-30	3.35e-32	0.0971	-11.8128	-1.14718	1878.52	OTULIN	OTU deubiquitinase with linear linkage specificity
170394	2.3e-30	4.06e-32	0.1672	11.7967	1.97197	564.57	PWWP2B	PWWP domain containing 2B
6874	4.12e-30	7.27e-32	0.1678	-11.7475	-1.97156	326.9	TAF4	TATA-box binding protein associated factor 4
100190986	4.4e-30	7.8e-32	0.173	-11.7416	-2.03168	966.7	LOC100190986	uncharacterized LOC100190986
107986211	4.45e-30	7.91e-32	0.1631	-11.7404	-1.91533	308.12	LOC107986211	replaced by ID 100129917
6223	4.55e-30	8.12e-32	0.1439	11.7382	1.68902	12907.6	RPS19	ribosomal protein S19
79183	4.7e-30	8.4e-32	0.1624	-11.7353	-1.90611	746.58	TTPAL	alpha tocopherol transfer protein like
9448	4.75e-30	8.51e-32	0.1269	-11.7343	-1.48907	4561.18	MAP4K4	mitogen-activated protein kinase kinase kinase kinase 4
5694	4.81e-30	8.64e-32	0.1472	11.7329	1.72688	663.35	PSMB6	proteasome 20S subunit beta 6
90956	5.21e-30	9.39e-32	0.1474	11.7259	1.72883	474.39	ADCK2	aarF domain containing kinase 2
340554	5.53e-30	9.99e-32	0.1651	11.7207	1.9346	976.29	ZC3H12B	zinc finger CCCH-type containing 12B
100188893	5.67e-30	1.03e-31	0.1421	11.7182	1.66501	1079.03	TOMM6	translocase of outer mitochondrial membrane 6
55745	5.74e-30	1.04e-31	0.125	11.717	1.46472	2060.34	AP5M1	adaptor related protein complex 5 subunit mu 1
10618	6.95e-30	1.27e-31	0.1361	-11.7006	-1.5922	6645.19	TGOLN2	trans-golgi network protein 2
11070	7.08e-30	1.29e-31	0.1554	11.6988	1.81854	1030.69	TMEM115	transmembrane protein 115
51070	7.08e-30	1.3e-31	0.202	11.6985	2.36294	1902.94	NOSIP	nitric oxide synthase interacting protein
10975	7.5e-30	1.38e-31	0.1451	11.6934	1.69619	601.43	UQCR11	ubiquinol-cytochrome c reductase, complex III subunit XI
27161	8.32e-30	1.53e-31	0.1408	-11.6843	-1.645	2794.22	AGO2	argonaute RISC catalytic component 2
8675	1.01e-29	1.86e-31	0.1311	-11.668	-1.5301	2009.95	STX16	syntaxin 16
10445	1.04e-29	1.92e-31	0.1478	11.6653	1.72379	1684.26	MCRS1	microspherule protein 1
10773	1.14e-29	2.11e-31	0.1903	11.657	2.21852	826.88	ZBTB6	zinc finger and BTB domain containing 6
84975	1.14e-29	2.12e-31	0.16	11.6569	1.86532	618.89	MFSD5	major facilitator superfamily domain containing 5
116138	1.19e-29	2.22e-31	0.144	11.6528	1.67828	1529.55	KLHDC3	kelch domain containing 3
105373117	1.44e-29	2.7e-31	0.2053	-11.6361	-2.38864	576.28	LOC105373117
26517	1.52e-29	2.85e-31	0.1643	11.6316	1.91155	286.04	TIMM13	translocase of inner mitochondrial membrane 13
54958	1.56e-29	2.93e-31	0.273	11.6292	3.17457	130.48	TMEM160	transmembrane protein 160
55131	1.71e-29	3.22e-31	0.163	-11.6211	-1.89449	890.85	RBM28	RNA binding motif protein 28
105375945	1.73e-29	3.27e-31	0.2536	-11.6196	-2.94618	752.99	LOC105375945	uncharacterized LOC105375945
51545	1.96e-29	3.72e-31	0.1709	11.6087	1.98359	432.09	ZNF581	zinc finger protein 581
56052	2.09e-29	3.97e-31	0.1285	11.6032	1.49053	495.08	ALG1	ALG1 chitobiosyldiphosphodolichol beta-mannosyltransferase
54470	2.17e-29	4.14e-31	0.1499	11.5997	1.73891	398.78	ARMCX6	armadillo repeat containing X-linked 6
9175	2.22e-29	4.25e-31	0.1325	-11.5975	-1.53719	253.23	MAP3K13	mitogen-activated protein kinase kinase kinase 13
101929204	2.63e-29	5.04e-31	0.1764	-11.5827	-2.04334	185.34	LOC101929204	uncharacterized LOC101929204
55111	2.85e-29	5.47e-31	0.1449	11.5757	1.67676	534.89	PLEKHJ1	pleckstrin homology domain containing J1
613037	3.35e-29	6.44e-31	0.1527	-11.5617	-1.76603	320.17	NPIPB13	nuclear pore complex interacting protein family, member B13
22845	3.35e-29	6.48e-31	0.1637	11.5612	1.89247	220.07	DOLK	dolichol kinase
1933	3.37e-29	6.52e-31	0.1241	11.5607	1.43526	6781.88	EEF1B2	eukaryotic translation elongation factor 1 beta 2
10658	3.66e-29	7.1e-31	0.1071	-11.5534	-1.23709	4876.58	CELF1	CUGBP Elav-like family member 1
3420	3.81e-29	7.41e-31	0.1059	11.5496	1.22327	1231.29	IDH3B	isocitrate dehydrogenase (NAD(+)) 3 non-catalytic subunit beta
80789	3.94e-29	7.68e-31	0.1562	11.5465	1.80317	703.83	INTS5	integrator complex subunit 5
100527949	4.55e-29	8.9e-31	0.1534	11.5339	1.7689	2665.88	GIMAP1-GIMAP5	GIMAP1-GIMAP5 readthrough
84657	4.76e-29	9.34e-31	0.1826	-11.5298	-2.10559	233.94	LINC00852	long intergenic non-protein coding RNA 852
92856	5.44e-29	1.07e-30	0.1311	11.5182	1.50969	871.06	IMP4	IMP U3 small nucleolar ribonucleoprotein 4
9667	6.15e-29	1.21e-30	0.1341	-11.5073	-1.54279	1071.69	SAFB2	scaffold attachment factor B2
101928451	6.45e-29	1.27e-30	0.1422	-11.503	-1.63567	1822.22	LOC101928451
4508	7.25e-29	1.44e-30	0.2305	-11.4927	-2.64917	5303.79	ATP6	ATP synthase F0 subunit 6
79176	7.28e-29	1.45e-30	0.195	11.4921	2.2404	433.4	FBXL15	F-box and leucine rich repeat protein 15
11103	7.7e-29	1.53e-30	0.1353	11.4871	1.55425	3421.68	KRR1	KRR1 small subunit processome component homolog
26157	7.88e-29	1.57e-30	0.1551	11.4848	1.78182	2009.9	GIMAP2	GTPase, IMAP family member 2
29086	9.04e-29	1.81e-30	0.1424	11.4728	1.63398	1146.45	BABAM1	BRISC and BRCA1 A complex member 1
6182	9.81e-29	1.97e-30	0.1837	11.4654	2.10658	301.66	MRPL12	mitochondrial ribosomal protein L12
654364	1.32e-28	2.64e-30	0.1559	11.4398	1.78317	768.12	NME1-NME2	NME1-NME2 readthrough
54622	1.41e-28	2.84e-30	0.1535	11.4337	1.75563	803.82	ARL15	ADP ribosylation factor like GTPase 15
10480	1.43e-28	2.88e-30	0.1149	11.4324	1.31391	2764.14	EIF3M	eukaryotic translation initiation factor 3 subunit M
677800	1.48e-28	3e-30	0.2312	11.4289	2.64243	328.58	SNORA12	small nucleolar RNA, H/ACA box 12
83871	1.49e-28	3.03e-30	0.1982	11.4281	2.26528	470.1	RAB34	RAB34, member RAS oncogene family
90871	1.53e-28	3.12e-30	0.1665	11.4254	1.90286	432.43	DMAC1	distal membrane arm assembly component 1
6050	1.58e-28	3.22e-30	0.1441	11.4228	1.64606	2445.56	RNH1	ribonuclease/angiogenin inhibitor 1
1107	1.77e-28	3.61e-30	0.146	-11.4128	-1.66621	3243.9	CHD3	chromodomain helicase DNA binding protein 3
830	1.83e-28	3.76e-30	0.1732	11.4093	1.97649	4315.31	CAPZA2	capping actin protein of muscle Z-line subunit alpha 2
107986798	1.86e-28	3.82e-30	0.2151	-11.4078	-2.45381	236.55	LOC107986798
107984317	1.89e-28	3.9e-30	0.2014	-11.4061	-2.29704	189.76	LOC107984317	uncharacterized LOC107984317
822	2.04e-28	4.22e-30	0.1976	11.3993	2.2528	3659.88	CAPG	capping actin protein, gelsolin like
2713	2.21e-28	4.58e-30	0.2561	-11.392	-2.91776	179.32	GK3	glycerol kinase 3
54826	2.21e-28	4.59e-30	0.2093	11.3919	2.38489	472.14	GIN1	gypsy retrotransposon integrase 1
27327	2.29e-28	4.76e-30	0.1334	-11.3886	-1.51898	1720.93	TNRC6A	trinucleotide repeat containing adaptor 6A
64223	2.45e-28	5.11e-30	0.1464	11.3825	1.6666	252.22	MLST8	MTOR associated protein, LST8 homolog
11344	2.45e-28	5.13e-30	0.1645	11.3822	1.87282	2605.39	TWF2	twinfilin actin binding protein 2
84301	2.76e-28	5.79e-30	0.1157	-11.3717	-1.31548	1220.45	DDI2	DNA damage inducible 1 homolog 2
293	2.88e-28	6.04e-30	0.1506	11.368	1.71242	6258.57	SLC25A6	solute carrier family 25 member 6
7994	3.02e-28	6.36e-30	0.1292	-11.3634	-1.46786	5202.57	KAT6A	lysine acetyltransferase 6A
11316	3.15e-28	6.63e-30	0.1508	11.3597	1.71323	2008.37	COPE	COPI coat complex subunit epsilon
126133	3.22e-28	6.81e-30	0.1769	11.3574	2.00883	991.61	ALDH16A1	aldehyde dehydrogenase 16 family member A1
10653	3.5e-28	7.41e-30	0.1499	11.35	1.70132	606.67	SPINT2	serine peptidase inhibitor, Kunitz type 2
23352	3.71e-28	7.89e-30	0.1138	-11.3446	-1.29119	8944.44	UBR4	ubiquitin protein ligase E3 component n-recognin 4
6159	3.77e-28	8.04e-30	0.1845	11.343	2.09269	12641.3	RPL29	ribosomal protein L29
9371	4.15e-28	8.85e-30	0.1289	-11.3345	-1.46067	762.85	KIF3B	kinesin family member 3B
112268097	4.35e-28	9.31e-30	0.1443	11.3301	1.63529	1392.23	MYG1-AS1	MYG1 antisense RNA 1
100505696	4.42e-28	9.47e-30	0.1157	-11.3286	-1.31114	1085.73	SH3BP5-AS1	SH3BP5 antisense RNA 1
6294	4.61e-28	9.92e-30	0.1634	-11.3246	-1.85058	986.28	SAFB	scaffold attachment factor B
219899	4.64e-28	1e-29	0.1469	11.3238	1.66379	1224.9	TBCEL	tubulin folding cofactor E like
10327	4.8e-28	1.04e-29	0.1508	11.3207	1.70721	1050.54	AKR1A1	aldo-keto reductase family 1 member A1
54438	5.14e-28	1.11e-29	0.1996	-11.3146	-2.25874	739.15	GFOD1	glucose-fructose oxidoreductase domain containing 1
9403	5.61e-28	1.22e-29	0.1556	11.3066	1.75893	2722.25	SELENOF	selenoprotein F
64925	6.98e-28	1.52e-29	0.1495	11.2873	1.68739	604.11	CCDC71	coiled-coil domain containing 71
51529	7.7e-28	1.68e-29	0.1729	11.2784	1.95007	306.23	ANAPC11	anaphase promoting complex subunit 11
647121	8.24e-28	1.8e-29	0.2321	11.2722	2.61619	303.12	EMBP1	embigin pseudogene 1
6155	8.53e-28	1.87e-29	0.1514	11.269	1.7062	1279.73	RPL27	ribosomal protein L27
84313	9.37e-28	2.06e-29	0.1321	11.2605	1.48758	633.69	VPS25	vacuolar protein sorting 25 homolog
125144	9.41e-28	2.07e-29	0.1186	11.26	1.33493	2457.58	SNHG29	small nucleolar RNA host gene 29
10467	9.92e-28	2.19e-29	0.1545	11.2551	1.73857	818.14	ZNHIT1	zinc finger HIT-type containing 1
6458	9.92e-28	2.19e-29	0.2741	-11.2549	-3.08448	83.95	SH3GL1P1	SH3 domain containing GRB2 like 1, endophilin A2 pseudogene 1
105372482	1e-27	2.22e-29	0.1817	-11.2537	-2.04446	138.22	ZNF8-DT	ZNF8 divergent transcript
9733	1.03e-27	2.28e-29	0.0923	-11.2515	-1.03857	958.01	SART3	spliceosome associated factor 3, U4/U6 recycling protein
54904	1.08e-27	2.39e-29	0.0877	-11.2472	-0.986084	3690.36	NSD3	nuclear receptor binding SET domain protein 3
5499	1.13e-27	2.51e-29	0.1524	11.2428	1.71301	3540.66	PPP1CA	protein phosphatase 1 catalytic subunit alpha
25828	1.23e-27	2.76e-29	0.1423	11.2346	1.59836	794.36	TXN2	thioredoxin 2
51696	1.31e-27	2.93e-29	0.1277	-11.2291	-1.43402	3214.36	HECA	hdc homolog, cell cycle regulator
7167	1.43e-27	3.2e-29	0.1481	11.2215	1.66205	5555.39	TPI1	triosephosphate isomerase 1
6451	1.5e-27	3.36e-29	0.1794	11.2171	2.01235	2674.92	SH3BGRL	SH3 domain binding glutamate rich protein like
10248	1.54e-27	3.46e-29	0.2108	11.2144	2.36373	184.03	POP7	POP7 homolog, ribonuclease P/MRP subunit
1106	1.73e-27	3.92e-29	0.0841	-11.2036	-0.942601	6788.35	CHD2	chromodomain helicase DNA binding protein 2
89884	1.74e-27	3.93e-29	0.1631	-11.2032	-1.82682	255.76	LHX4	LIM homeobox 4
105371507	1.74e-27	3.94e-29	0.2391	-11.2031	-2.67861	134.36	LOC105371507	uncharacterized LOC105371507
51255	1.76e-27	4e-29	0.168	11.2016	1.88184	893.26	RNF181	ring finger protein 181
112268100	1.79e-27	4.07e-29	0.227	-11.2001	-2.54248	1273.36	LOC112268100
92340	1.92e-27	4.39e-29	0.1676	11.1934	1.8763	821.05	PRR29	proline rich 29
580	2.07e-27	4.73e-29	0.1953	11.1869	2.18459	1070.55	BARD1	BRCA1 associated RING domain 1
5932	2.18e-27	5e-29	0.1532	11.1819	1.71314	454.29	RBBP8	RB binding protein 8, endonuclease
57214	2.23e-27	5.13e-29	0.1942	-11.1797	-2.17127	280.25	CEMIP	cell migration inducing hyaluronidase 1
107986457	2.36e-27	5.44e-29	0.222	-11.1744	-2.48019	731.45	LOC107986457	uncharacterized LOC107986457
90522	2.48e-27	5.73e-29	0.1943	11.1699	2.17062	521.31	YIF1B	Yip1 interacting factor homolog B, membrane trafficking protein
9144	2.5e-27	5.77e-29	0.1563	11.1691	1.74619	2269.36	SYNGR2	synaptogyrin 2
378706	2.52e-27	5.84e-29	0.267	11.1681	2.98159	210674	RN7SL2	RNA component of signal recognition particle 7SL2
105378179	2.62e-27	6.07e-29	0.2669	11.1647	2.97987	210783	LOC105378179	uncharacterized LOC105378179
102724023	2.82e-27	6.57e-29	0.1215	11.1577	1.35599	754.82	LOC102724023	glutamine amidotransferase class 1 domain containing 3B
84336	2.9e-27	6.77e-29	0.1492	11.155	1.66384	569.09	TMEM101	transmembrane protein 101
374291	3.29e-27	7.68e-29	0.1889	11.1437	2.10513	468.61	NDUFS7	NADH:ubiquinone oxidoreductase core subunit S7
23293	3.88e-27	9.08e-29	0.1133	-11.1289	-1.2607	1001.45	SMG6	SMG6 nonsense mediated mRNA decay factor
84522	4.19e-27	9.84e-29	0.1418	11.1217	1.57747	551.95	JAGN1	jagunal homolog 1
80215	4.3e-27	1.01e-28	0.2355	-11.1193	-2.6181	349.7	RUNX1-IT1	RUNX1 intronic transcript 1
55347	4.38e-27	1.03e-28	0.1136	11.1174	1.26343	574.42	ABHD10	abhydrolase domain containing 10, depalmitoylase
653604	4.94e-27	1.17e-28	0.3407	11.1064	3.78407	329.63	H3C13	H3 clustered histone 13
80700	5.04e-27	1.19e-28	0.1333	11.1046	1.48061	1032.53	UBXN6	UBX domain protein 6
1175	6.25e-27	1.48e-28	0.1736	11.0851	1.92483	751.81	AP2S1	adaptor related protein complex 2 subunit sigma 1
84545	6.45e-27	1.53e-28	0.1477	11.082	1.63656	362.7	MRPL43	mitochondrial ribosomal protein L43
90693	6.56e-27	1.56e-28	0.2464	11.0804	2.73025	803.23	CCDC126	coiled-coil domain containing 126
222255	6.83e-27	1.63e-28	0.1101	-11.0766	-1.21993	993.18	ATXN7L1	ataxin 7 like 1
2123	7.17e-27	1.72e-28	0.1934	11.072	2.14126	4053.35	EVI2A	ecotropic viral integration site 2A
386627	7.21e-27	1.73e-28	0.2082	-11.0714	-2.30507	228.31	SAP30L-AS1	SAP30L antisense RNA 1 (head to head)
440353	7.35e-27	1.77e-28	0.1563	-11.0694	-1.72985	433.98	NPIPB12	nuclear pore complex interacting protein family member B12
3123	8.69e-27	2.09e-28	0.2823	11.0542	3.12075	13531.9	HLA-DRB1	major histocompatibility complex, class II, DR beta 1
100132057	9.04e-27	2.18e-28	0.2151	-11.0505	-2.37657	592.17	PDE4DIPP6	PDE4DIP pseudogene 6
54344	9.53e-27	2.31e-28	0.1864	11.0454	2.05894	195.78	DPM3	dolichyl-phosphate mannosyltransferase subunit 3, regulatory
83743	9.53e-27	2.31e-28	0.1607	11.0455	1.77478	644.59	GRWD1	glutamate rich WD repeat containing 1
4722	1.03e-26	2.49e-28	0.1567	11.0386	1.72937	710.83	NDUFS3	NADH:ubiquinone oxidoreductase core subunit S3
55049	1.07e-26	2.61e-28	0.1516	11.0344	1.67248	346.62	REX1BD	required for excision 1-B domain containing
10573	1.09e-26	2.66e-28	0.1392	11.0325	1.53601	406.67	MRPL28	mitochondrial ribosomal protein L28
101928212	1.09e-26	2.66e-28	0.2087	-11.0326	-2.30299	118.79	LOC101928212	uncharacterized LOC101928212
55146	1.15e-26	2.8e-28	0.1345	11.0279	1.48291	410.56	ZDHHC4	zinc finger DHHC-type palmitoyltransferase 4
128312	1.2e-26	2.95e-28	0.2861	11.0233	3.1534	160.74	H2BC26	H2B clustered histone 26
100129617	1.22e-26	3.01e-28	0.226	-11.0216	-2.49097	153.96	LOC100129617	uncharacterized LOC100129617
10800	1.31e-26	3.21e-28	0.1866	11.0156	2.05524	1191.75	CYSLTR1	cysteinyl leukotriene receptor 1
107986981	1.31e-26	3.24e-28	0.2081	-11.0149	-2.29245	244.49	LOC107986981	uncharacterized LOC107986981
283596	1.34e-26	3.3e-28	0.2264	11.0132	2.49351	872.57	SNHG10	small nucleolar RNA host gene 10
23640	1.46e-26	3.62e-28	0.2102	11.0048	2.31295	284.81	HSPBP1	HSPA (Hsp70) binding protein 1
64975	1.47e-26	3.65e-28	0.1886	11.0041	2.07486	273.41	MRPL41	mitochondrial ribosomal protein L41
55172	1.54e-26	3.84e-28	0.1756	10.9996	1.9319	195.05	DNAAF2	dynein axonemal assembly factor 2
23164	1.56e-26	3.89e-28	0.1232	-10.9983	-1.35542	3582.96	MPRIP	myosin phosphatase Rho interacting protein
14	1.6e-26	3.99e-28	0.1284	10.9962	1.41158	994.42	AAMP	angio associated migratory cell protein
107986513	1.71e-26	4.28e-28	0.1829	-10.9897	-2.00963	329.17	LOC107986513
6923	1.79e-26	4.49e-28	0.1624	10.9855	1.78374	1577.97	ELOB	elongin B
107987261	1.83e-26	4.6e-28	0.2182	-10.9833	-2.39631	1019.59	LOC107987261
5479	2.01e-26	5.05e-28	0.1276	10.9748	1.40043	1935.39	PPIB	peptidylprolyl isomerase B
3396	2.02e-26	5.1e-28	0.1904	10.974	2.0897	243.62	MRPL58	mitochondrial ribosomal protein L58
25915	2.06e-26	5.2e-28	0.1834	10.9722	2.01242	689.55	NDUFAF3	NADH:ubiquinone oxidoreductase complex assembly factor 3
79001	2.25e-26	5.7e-28	0.1959	10.9638	2.14775	558.85	VKORC1	vitamin K epoxide reductase complex subunit 1
105371414	2.33e-26	5.91e-28	0.2063	-10.9606	-2.26167	276.43	LOC105371414	uncharacterized LOC105371414
8266	2.37e-26	6.02e-28	0.1701	10.959	1.86383	712.65	UBL4A	ubiquitin like 4A
23215	2.45e-26	6.23e-28	0.1118	-10.9559	-1.22435	7788.33	PRRC2C	proline rich coiled-coil 2C
11047	2.5e-26	6.38e-28	0.1608	10.9537	1.76182	956.62	ADRM1	ADRM1 26S proteasome ubiquitin receptor
83714	2.52e-26	6.43e-28	0.159	-10.953	-1.74184	255.17	NRIP2	nuclear receptor interacting protein 2
6628	2.79e-26	7.13e-28	0.1325	10.9436	1.44948	1722.29	SNRPB	small nuclear ribonucleoprotein polypeptides B and B1
140687	2.87e-26	7.37e-28	0.2584	-10.9406	-2.82749	227.02	GCNT7	glucosaminyl (N-acetyl) transferase family member 7
85014	3.08e-26	7.9e-28	0.1845	10.9343	2.01728	399.83	TMEM141	transmembrane protein 141
84948	3.16e-26	8.13e-28	0.1718	10.9317	1.87857	256.99	TIGD5	tigger transposable element derived 5
66005	3.49e-26	9e-28	0.1453	10.9224	1.58657	530.12	CHID1	chitinase domain containing 1
201254	4.03e-26	1.04e-27	0.1653	10.9091	1.80339	227.1	CENPX	centromere protein X
2877	4.49e-26	1.16e-27	0.2079	-10.8991	-2.2664	178.49	GPX2	glutathione peroxidase 2
126328	4.75e-26	1.23e-27	0.1545	10.8939	1.68321	521.72	NDUFA11	NADH:ubiquinone oxidoreductase subunit A11
107985388	5.43e-26	1.41e-27	0.1811	10.8816	1.97026	421.1	LOC107985388	pre-mRNA-splicing factor cwc22-like
11329	6.25e-26	1.63e-27	0.1137	-10.8685	-1.23605	5316.17	STK38	serine/threonine kinase 38
142940	6.53e-26	1.7e-27	0.1264	10.8644	1.37324	343.37	TRUB1	TruB pseudouridine synthase family member 1
100859930	7.03e-26	1.84e-27	0.1413	10.8575	1.53451	780.18	HEIH	hepatocellular carcinoma up-regulated EZH2-associated long non-coding RNA
146050	7.44e-26	1.95e-27	0.1293	-10.8521	-1.40311	598.5	ZSCAN29	zinc finger and SCAN domain containing 29
6224	7.54e-26	1.98e-27	0.1473	10.8508	1.59801	15340.6	RPS20	ribosomal protein S20
1947	7.66e-26	2.01e-27	0.161	10.8492	1.74669	228.01	EFNB1	ephrin B1
115294	7.66e-26	2.02e-27	0.171	10.8489	1.85489	3933.77	PCMTD1	protein-L-isoaspartate (D-aspartate) O-methyltransferase domain containing 1
5425	7.75e-26	2.04e-27	0.1347	10.8477	1.46142	398.75	POLD2	DNA polymerase delta 2, accessory subunit
6275	7.88e-26	2.08e-27	0.1878	10.846	2.03666	6216.13	S100A4	S100 calcium binding protein A4
4831	8.33e-26	2.21e-27	0.1649	10.8407	1.78711	685	NME2	NME/NM23 nucleoside diphosphate kinase 2
340252	8.35e-26	2.22e-27	0.2331	10.8403	2.52672	670.49	ZNF680	zinc finger protein 680
643314	8.57e-26	2.28e-27	0.1999	-10.8378	-2.16684	413.71	KIAA0754	replaced by ID 23499
221178	8.66e-26	2.31e-27	0.1096	-10.8366	-1.18757	3435.72	SPATA13	spermatogenesis associated 13
64951	8.82e-26	2.35e-27	0.1852	10.8348	2.00681	183.86	MRPS24	mitochondrial ribosomal protein S24
5478	9.45e-26	2.53e-27	0.1085	10.8284	1.17489	9865.9	PPIA	peptidylprolyl isomerase A
3145	9.93e-26	2.66e-27	0.1694	10.8236	1.833	202.54	HMBS	hydroxymethylbilane synthase
106144598	1.03e-25	2.76e-27	0.2023	10.8204	2.18904	133.99	FARSA-AS1	FARSA antisense RNA 1
107984661	1.13e-25	3.04e-27	0.1465	-10.8114	-1.58417	265.74	LOC107984661	uncharacterized LOC107984661
55297	1.21e-25	3.25e-27	0.2231	10.8052	2.41052	3232.97	CCDC91	coiled-coil domain containing 91
8085	1.23e-25	3.31e-27	0.1821	-10.8035	-1.96757	5982.8	KMT2D	lysine methyltransferase 2D
9695	1.24e-25	3.35e-27	0.1031	-10.8025	-1.11424	2951.39	EDEM1	ER degradation enhancing alpha-mannosidase like protein 1
4913	1.37e-25	3.71e-27	0.2147	10.793	2.31705	104.44	NTHL1	nth like DNA glycosylase 1
54737	1.38e-25	3.75e-27	0.1294	-10.7922	-1.39669	1305.85	MPHOSPH8	M-phase phosphoprotein 8
8925	1.38e-25	3.75e-27	0.0893	-10.7921	-0.963859	9092.09	HERC1	HECT and RLD domain containing E3 ubiquitin protein ligase family member 1
79622	1.48e-25	4.03e-27	0.1824	10.7855	1.96699	199.61	SNRNP25	small nuclear ribonucleoprotein U11/U12 subunit 25
861	1.56e-25	4.25e-27	0.1224	-10.7807	-1.31982	2180.31	RUNX1	RUNX family transcription factor 1
9046	1.61e-25	4.4e-27	0.1752	10.7774	1.88867	2289.12	DOK2	docking protein 2
11190	1.66e-25	4.55e-27	0.1457	-10.7743	-1.56942	1055	CEP250	centrosomal protein 250
4698	1.68e-25	4.6e-27	0.2025	10.7733	2.18161	716.08	NDUFA5	NADH:ubiquinone oxidoreductase subunit A5
105373826	1.78e-25	4.9e-27	0.2001	-10.7674	-2.15465	500.86	LOC105373826	replaced by ID 91526
6314	2.12e-25	5.83e-27	0.1183	-10.7515	-1.27234	2810.01	ATXN7	ataxin 7
8971	2.46e-25	6.79e-27	0.1756	10.7374	1.88575	892.38	H1-10	H1.10 linker histone
23468	2.5e-25	6.91e-27	0.1627	-10.7358	-1.74703	1546.75	CBX5	chromobox 5
27335	2.78e-25	7.68e-27	0.1408	10.726	1.51072	3806.08	EIF3K	eukaryotic translation initiation factor 3 subunit K
10572	2.88e-25	7.98e-27	0.1812	10.7225	1.94296	417.23	SIVA1	SIVA1 apoptosis inducing factor
55016	3.19e-25	8.87e-27	0.1766	10.7128	1.89138	4365.09	MARCHF1	membrane associated ring-CH-type finger 1
6782	3.59e-25	9.99e-27	0.1772	10.7017	1.89608	1168.08	HSPA13	heat shock protein family A (Hsp70) member 13
35	3.68e-25	1.03e-26	0.2077	10.6993	2.2227	337.13	ACADS	acyl-CoA dehydrogenase short chain
1937	3.7e-25	1.03e-26	0.1607	10.6985	1.71951	18547.2	EEF1G	eukaryotic translation elongation factor 1 gamma
79002	4.28e-25	1.2e-26	0.1323	10.6848	1.41356	1668.29	TRIR	telomerase RNA component interacting RNase
26284	4.33e-25	1.21e-26	0.1499	10.6838	1.60107	528.34	ERAL1	Era like 12S mitochondrial rRNA chaperone 1
112268437	4.64e-25	1.3e-26	0.1812	-10.6771	-1.93428	399.13	LOC112268437	uncharacterized protein FLJ45252
10519	4.83e-25	1.36e-26	0.1569	10.6733	1.67457	2252.82	CIB1	calcium and integrin binding 1
6147	6.24e-25	1.76e-26	0.1808	10.6493	1.92587	7421.32	RPL23A	ribosomal protein L23a
6840	6.25e-25	1.77e-26	0.2073	-10.6488	-2.2073	2075.85	SVIL	supervillin
10567	6.25e-25	1.77e-26	0.2226	10.6487	2.37035	626.24	RABAC1	Rab acceptor 1
27240	6.65e-25	1.88e-26	0.2692	10.6429	2.86454	813.66	SIT1	signaling threshold regulating transmembrane adaptor 1
100129550	6.8e-25	1.93e-26	0.197	-10.6406	-2.09666	233.07	LINC02035	long intergenic non-protein coding RNA 2035
8202	6.93e-25	1.97e-26	0.1066	-10.6386	-1.13426	3219.85	NCOA3	nuclear receptor coactivator 3
105373557	7.03e-25	2e-26	0.2551	-10.6371	-2.71374	113.85	SOCAR	serous ovarian cancer associated RNA
8520	7.54e-25	2.15e-26	0.1547	10.6305	1.64459	940.55	HAT1	histone acetyltransferase 1
440193	8.35e-25	2.39e-26	0.1316	-10.6207	-1.39783	3552.1	CCDC88C	coiled-coil domain containing 88C
1915	8.4e-25	2.4e-26	0.1021	10.6201	1.08453	184825	EEF1A1	eukaryotic translation elongation factor 1 alpha 1
5893	8.52e-25	2.44e-26	0.1349	-10.6186	-1.43295	498.58	RAD52	RAD52 homolog, DNA repair protein
23235	8.68e-25	2.49e-26	0.1099	-10.6167	-1.16669	847.4	SIK2	salt inducible kinase 2
400322	8.72e-25	2.51e-26	0.1355	-10.6161	-1.43806	1151.27	HERC2P2	HERC2 pseudogene 2
7311	8.78e-25	2.53e-26	0.1464	10.6153	1.55394	4693.17	UBA52	ubiquitin A-52 residue ribosomal protein fusion product 1
57474	9.32e-25	2.69e-26	0.1348	-10.6096	-1.43064	424.51	ZNF490	zinc finger protein 490
753	1.03e-24	2.96e-26	0.1369	-10.6005	-1.45069	2564.71	LDLRAD4	low density lipoprotein receptor class A domain containing 4
6156	1.05e-24	3.06e-26	0.1597	10.5975	1.69235	7243.93	RPL30	ribosomal protein L30
105377806	1.05e-24	3.05e-26	0.1782	-10.5977	-1.88816	320.17	LOC105377806
677768	1.16e-24	3.37e-26	0.2548	10.5886	2.69848	804.44	SCARNA13	small Cajal body-specific RNA 13
5859	1.26e-24	3.68e-26	0.1293	10.5803	1.3684	2844.62	QARS1	glutaminyl-tRNA synthetase 1
64978	1.34e-24	3.91e-26	0.1775	10.5745	1.87648	678.96	MRPL38	mitochondrial ribosomal protein L38
1978	1.36e-24	3.98e-26	0.1976	10.5729	2.08929	251.54	EIF4EBP1	eukaryotic translation initiation factor 4E binding protein 1
401105	1.39e-24	4.07e-26	0.2491	-10.5708	-2.63351	116.26	FLJ42393	uncharacterized LOC401105
1347	1.47e-24	4.31e-26	0.1591	10.5655	1.68062	1010.81	COX7A2	cytochrome c oxidase subunit 7A2
5901	1.55e-24	4.56e-26	0.1247	10.5602	1.31711	3351.16	RAN	RAN, member RAS oncogene family
51068	1.69e-24	4.98e-26	0.1636	10.5518	1.72645	1243.97	NMD3	NMD3 ribosome export adaptor
7874	1.84e-24	5.42e-26	0.1236	-10.5439	-1.30308	3337.24	USP7	ubiquitin specific peptidase 7
55636	1.97e-24	5.82e-26	0.16	-10.5372	-1.68633	1280.47	CHD7	chromodomain helicase DNA binding protein 7
91978	2.14e-24	6.32e-26	0.2577	10.5295	2.71362	149.52	TPGS1	tubulin polyglutamylase complex subunit 1
11325	2.18e-24	6.45e-26	0.103	-10.5276	-1.084	1467.41	DDX42	DEAD-box helicase 42
84171	2.24e-24	6.65e-26	0.1482	-10.5247	-1.55962	320.09	LOXL4	lysyl oxidase like 4
101928817	2.26e-24	6.71e-26	0.1782	-10.5239	-1.87562	263.21	LOC101928817	uncharacterized LOC101928817
6433	2.36e-24	7.02e-26	0.0959	-10.5196	-1.00847	1445.12	SFSWAP	splicing factor SWAP
9136	2.68e-24	7.98e-26	0.1813	10.5075	1.90492	282.72	RRP9	ribosomal RNA processing 9, U3 small nucleolar RNA binding protein
107986363	2.74e-24	8.17e-26	0.1548	-10.5053	-1.6267	675.07	LOC107986363	uncharacterized LOC107986363
339287	2.97e-24	8.87e-26	0.2234	-10.4975	-2.34551	4200.61	MSL1	MSL complex subunit 1
64764	3.28e-24	9.83e-26	0.1279	-10.4878	-1.3415	1135.81	CREB3L2	cAMP responsive element binding protein 3 like 2
647979	3.4e-24	1.02e-25	0.1196	-10.4842	-1.25422	5284.18	NORAD	non-coding RNA activated by DNA damage
57019	3.51e-24	1.06e-25	0.1414	10.4811	1.48192	673.1	CIAPIN1	cytokine induced apoptosis inhibitor 1
51160	3.59e-24	1.08e-25	0.1396	10.4788	1.46257	1277.41	VPS28	VPS28 subunit of ESCRT-I
4509	3.98e-24	1.2e-25	0.2668	-10.469	-2.79287	1001.34	ATP8	ATP synthase F0 subunit 8
54939	4.37e-24	1.32e-25	0.1477	10.4599	1.54482	357.43	COMMD4	COMM domain containing 4
27146	4.51e-24	1.36e-25	0.1846	-10.4568	-1.93016	264.51	FAM184B	family with sequence similarity 184 member B
7272	4.79e-24	1.45e-25	0.3118	10.451	3.25894	73.33	TTK	TTK protein kinase
100129060	4.85e-24	1.47e-25	0.1355	-10.4496	-1.41607	492.79	SEMA3F-AS1	SEMA3F antisense RNA 1
654319	4.89e-24	1.49e-25	0.3501	10.4487	3.65762	122.36	SNORA5A	small nucleolar RNA, H/ACA box 5A
57403	5.31e-24	1.62e-25	0.1271	-10.4407	-1.32651	1082.56	RAB22A	RAB22A, member RAS oncogene family
51187	5.35e-24	1.63e-25	0.2006	10.4398	2.09461	1622.18	RSL24D1	ribosomal L24 domain containing 1
554313	5.43e-24	1.66e-25	0.306	10.4382	3.19425	1608.91	H4C15	H4 clustered histone 15
130074	5.51e-24	1.69e-25	0.1079	-10.4367	-1.12622	1103.24	FAM168B	family with sequence similarity 168 member B
101928034	5.51e-24	1.69e-25	0.172	10.4365	1.79515	1290.66	LOC101928034	uncharacterized LOC101928034
389	5.55e-24	1.7e-25	0.1829	10.4356	1.90899	909.51	RHOC	ras homolog family member C
9267	5.89e-24	1.81e-25	0.1227	-10.4298	-1.27923	4535.24	CYTH1	cytohesin 1
4728	5.93e-24	1.83e-25	0.1786	10.4291	1.86312	465.14	NDUFS8	NADH:ubiquinone oxidoreductase core subunit S8
83460	6.2e-24	1.91e-25	0.1838	10.4247	1.91633	160.34	EMC6	ER membrane protein complex subunit 6
124923	7.08e-24	2.19e-25	0.163	-10.4119	-1.69674	241.76	RSKR	ribosomal protein S6 kinase related
22853	7.27e-24	2.25e-25	0.1825	-10.4093	-1.89947	1295.67	LMTK2	lemur tyrosine kinase 2
27249	7.33e-24	2.27e-25	0.1324	10.4083	1.37849	1271.35	MMADHC	metabolism of cobalamin associated D
284361	7.45e-24	2.31e-25	0.1261	10.4066	1.31259	1399.95	EMC10	ER membrane protein complex subunit 10
84851	7.66e-24	2.38e-25	0.1384	-10.4038	-1.44031	675.38	TRIM52	tripartite motif containing 52
6205	8.09e-24	2.52e-25	0.1511	10.3985	1.57097	8274.64	RPS11	ribosomal protein S11
54520	8.59e-24	2.68e-25	0.1362	-10.3925	-1.41596	1638.85	CCDC93	coiled-coil domain containing 93
9585	8.59e-24	2.68e-25	0.2025	10.3924	2.10494	590.52	KIF20B	kinesin family member 20B
10659	9.23e-24	2.89e-25	0.1094	-10.3854	-1.13593	9913.96	CELF2	CUGBP Elav-like family member 2
56172	9.24e-24	2.9e-25	0.1393	-10.3852	-1.4466	1148.22	ANKH	ANKH inorganic pyrophosphate transport regulator
168374	9.36e-24	2.94e-25	0.3444	10.3838	3.57617	863.66	ZNF92	zinc finger protein 92
9611	1.01e-23	3.17e-25	0.0811	-10.3765	-0.841083	5821.78	NCOR1	nuclear receptor corepressor 1
29985	1.04e-23	3.26e-25	0.1775	10.3739	1.84097	414.88	SLC39A3	solute carrier family 39 member 3
101928152	1.07e-23	3.36e-25	0.2304	-10.3709	-2.38906	858.42	LOC101928152	replaced by ID 101928173
101929732	1.14e-23	3.61e-25	0.1521	-10.3642	-1.57591	225.15	LOC101929732	uncharacterized LOC101929732
26807	1.19e-23	3.77e-25	0.255	10.3599	2.64215	112.85	SNORD43	small nucleolar RNA, C/D box 43
254225	1.22e-23	3.85e-25	0.138	-10.3579	-1.42981	2419.99	RNF169	ring finger protein 169
29777	1.23e-23	3.9e-25	0.1332	10.3568	1.37942	1147.61	ABT1	activator of basal transcription 1
319085	1.3e-23	4.14e-25	0.3397	-10.351	-3.51592	381.43	ITPK1-AS1	ITPK1 antisense RNA 1
30968	1.33e-23	4.24e-25	0.1577	10.3488	1.6322	679.16	STOML2	stomatin like 2
56931	1.35e-23	4.3e-25	0.1487	10.3473	1.53835	537.92	DUS3L	dihydrouridine synthase 3 like
107984993	1.36e-23	4.34e-25	0.215	-10.3466	-2.22429	344.68	LOC107984993	uncharacterized LOC107984993
107987043	1.41e-23	4.52e-25	0.1826	-10.3427	-1.88807	272.1	LOC107987043	uncharacterized LOC107987043
5440	1.44e-23	4.6e-25	0.1957	10.341	2.02342	536.6	POLR2K	RNA polymerase II, I and III subunit K
5683	1.55e-23	4.98e-25	0.167	10.3334	1.7252	875.93	PSMA2	proteasome 20S subunit alpha 2
8550	1.57e-23	5.05e-25	0.108	-10.332	-1.11625	883.07	MAPKAPK5	MAPK activated protein kinase 5
440823	1.57e-23	5.07e-25	0.1629	-10.3317	-1.68291	2211.19	MIAT	myocardial infarction associated transcript
1327	1.67e-23	5.37e-25	0.1369	10.3261	1.41347	2731.17	COX4I1	cytochrome c oxidase subunit 4I1
221092	1.73e-23	5.58e-25	0.1308	-10.3224	-1.35023	1401.01	HNRNPUL2	heterogeneous nuclear ribonucleoprotein U like 2
51295	2.24e-23	7.23e-25	0.1898	10.2975	1.95397	531.8	ECSIT	ECSIT signaling integrator
8370	2.24e-23	7.26e-25	0.2999	10.2971	3.08849	1473.55	H4C14	H4 clustered histone 14
408263	2.24e-23	7.28e-25	0.2327	-10.2969	-2.39602	243.62	FNDC9	fibronectin type III domain containing 9
220002	2.27e-23	7.38e-25	0.182	10.2955	1.87347	967.18	CYB561A3	cytochrome b561 family member A3
100506142	2.31e-23	7.51e-25	0.2233	-10.2938	-2.29824	257.1	RHOQ-AS1	RHOQ antisense RNA 1
102724200	2.35e-23	7.66e-25	0.1233	-10.292	-1.26858	524.54	LOC102724200	trafficking protein particle complex subunit 10-like
100093630	2.41e-23	7.86e-25	0.1717	10.2895	1.76643	570.89	SNHG8	small nucleolar RNA host gene 8
664618	2.44e-23	7.97e-25	0.2558	-10.2881	-2.63151	134.28	HSP90AB4P	heat shock protein 90 alpha family class B member 4, pseudogene
28958	2.44e-23	7.99e-25	0.1688	10.2879	1.73651	289.19	COA3	cytochrome c oxidase assembly factor 3
101929780	2.47e-23	8.09e-25	0.1542	-10.2867	-1.5867	256.06	NBPF25P	NBPF member 25, pseudogene
55695	2.47e-23	8.1e-25	0.1325	10.2865	1.36336	562.36	NSUN5	NOP2/Sun RNA methyltransferase 5
9649	2.52e-23	8.28e-25	0.1764	-10.2844	-1.81425	347.34	RALGPS1	Ral GEF with PH domain and SH3 binding motif 1
26521	2.6e-23	8.56e-25	0.1639	10.2813	1.68509	341.1	TIMM8B	translocase of inner mitochondrial membrane 8 homolog B
79819	3.17e-23	1.04e-24	0.2549	10.262	2.61628	127.42	DNAI4	dynein axonemal intermediate chain 4
51527	3.19e-23	1.05e-24	0.1617	10.2612	1.65929	416.04	GSKIP	GSK3B interacting protein
4540	3.21e-23	1.06e-24	0.2339	-10.2605	-2.39949	6467.21	ND5	NADH dehydrogenase subunit 5
81844	3.23e-23	1.07e-24	0.1773	-10.2598	-1.81915	1859.34	TRIM56	tripartite motif containing 56
7799	3.33e-23	1.11e-24	0.1102	-10.2566	-1.12994	3603.41	PRDM2	PR/SET domain 2
107984546	3.54e-23	1.17e-24	0.2036	-10.2507	-2.08697	197.9	LOC107984546
10113	3.55e-23	1.18e-24	0.1345	10.2503	1.37912	1023.3	PREB	prolactin regulatory element binding
6510	3.76e-23	1.25e-24	0.1777	10.2444	1.82014	1337.17	SLC1A5	solute carrier family 1 member 5
1174	4.25e-23	1.42e-24	0.1491	10.2326	1.52573	230.51	AP1S1	adaptor related protein complex 1 subunit sigma 1
79581	4.48e-23	1.5e-24	0.1828	10.2272	1.86965	304.83	SLC52A2	solute carrier family 52 member 2
100033432	4.52e-23	1.51e-24	0.2737	10.2263	2.79861	67	SNORD116-21	small nucleolar RNA, C/D box 116-21
513	4.81e-23	1.61e-24	0.2119	10.2201	2.16556	548.52	ATP5F1D	ATP synthase F1 subunit delta
51534	5.17e-23	1.74e-24	0.1361	10.2128	1.39029	1030.71	VTA1	vesicle trafficking 1
105369225	5.37e-23	1.81e-24	0.1841	-10.209	-1.8791	143.67	LOC105369225	uncharacterized LOC105369225
100133957	5.5e-23	1.85e-24	0.1779	10.2066	1.81595	162.98	UXT-AS1	UXT antisense RNA 1
9731	5.65e-23	1.9e-24	0.1362	-10.2039	-1.3897	699.02	CEP104	centrosomal protein 104
25778	5.67e-23	1.91e-24	0.1316	-10.2034	-1.3425	895.6	DSTYK	dual serine/threonine and tyrosine protein kinase
100526760	5.75e-23	1.94e-24	0.2002	10.2019	2.0422	103.82	ABHD14A-ACY1	ABHD14A-ACY1 readthrough
59269	6.15e-23	2.08e-24	0.1684	-10.1952	-1.71685	971.85	HIVEP3	HIVEP zinc finger 3
677763	6.33e-23	2.15e-24	0.2298	10.1923	2.34172	1108.52	SCARNA21	small Cajal body-specific RNA 21
126119	6.85e-23	2.33e-24	0.1762	10.1844	1.79485	151.76	JOSD2	Josephin domain containing 2
23099	7.07e-23	2.4e-24	0.1254	-10.1813	-1.27643	555.92	ZBTB43	zinc finger and BTB domain containing 43
387680	7.07e-23	2.41e-24	0.1125	-10.1811	-1.14494	1398.27	WASHC2A	WASH complex subunit 2A
58508	7.12e-23	2.43e-24	0.1051	-10.1802	-1.06999	11569.3	KMT2C	lysine methyltransferase 2C
55631	7.23e-23	2.47e-24	0.2351	10.1786	2.39263	631.99	LRRC40	leucine rich repeat containing 40
7570	7.79e-23	2.67e-24	0.1854	10.1712	1.8856	979.09	ZNF22	zinc finger protein 22
10607	7.99e-23	2.74e-24	0.1666	10.1686	1.6939	706.43	TBL3	transducin beta like 3
10459	8.51e-23	2.92e-24	0.1596	10.1623	1.62173	389.48	MAD2L2	mitotic arrest deficient 2 like 2
3312	8.79e-23	3.02e-24	0.1405	10.159	1.42773	24999.8	HSPA8	heat shock protein family A (Hsp70) member 8
107986063	8.82e-23	3.03e-24	0.2371	-10.1586	-2.40847	175.79	XPC-AS1	XPC antisense RNA 1
231	9.01e-23	3.11e-24	0.1589	10.1562	1.61401	962.35	AKR1B1	aldo-keto reductase family 1 member B
10682	9.01e-23	3.11e-24	0.1595	10.1563	1.62029	587.76	EBP	EBP cholestenol delta-isomerase
7178	9.11e-23	3.15e-24	0.1364	10.155	1.38525	60610.5	TPT1	tumor protein, translationally-controlled 1
101927556	9.84e-23	3.41e-24	0.1616	-10.1473	-1.64007	647.77	LOC101927556	uncharacterized LOC101927556
4242	1.11e-22	3.84e-24	0.1472	10.1355	1.49162	2330.15	MFNG	MFNG O-fucosylpeptide 3-beta-N-acetylglucosaminyltransferase
389289	1.11e-22	3.87e-24	0.1574	10.1349	1.59551	372.6	ANXA2R	annexin A2 receptor
140688	1.12e-22	3.88e-24	0.1622	-10.1345	-1.64379	1223.89	NOL4L	nucleolar protein 4 like
9278	1.26e-22	4.39e-24	0.1506	10.1225	1.52447	632.35	ZBTB22	zinc finger and BTB domain containing 22
163590	1.28e-22	4.48e-24	0.1371	-10.1206	-1.3873	1417.59	TOR1AIP2	torsin 1A interacting protein 2
6789	1.3e-22	4.55e-24	0.1296	-10.1191	-1.31095	12218.6	STK4	serine/threonine kinase 4
4660	1.3e-22	4.56e-24	0.2147	-10.1189	-2.17206	2797.87	PPP1R12B	protein phosphatase 1 regulatory subunit 12B
6201	1.31e-22	4.58e-24	0.1634	10.1185	1.65347	11889.1	RPS7	ribosomal protein S7
6237	1.32e-22	4.63e-24	0.2194	10.1174	2.21949	381.71	RRAS	RAS related
94107	1.34e-22	4.71e-24	0.1308	10.1156	1.32305	590.33	TMEM203	transmembrane protein 203
10670	1.53e-22	5.37e-24	0.141	10.1027	1.42412	840.76	RRAGA	Ras related GTP binding A
339488	1.6e-22	5.64e-24	0.1657	-10.0979	-1.67324	264.38	TFAP2E	transcription factor AP-2 epsilon
23174	1.6e-22	5.63e-24	0.1416	-10.0981	-1.42975	518.42	ZCCHC14	zinc finger CCHC-type containing 14
101929185	1.6e-22	5.64e-24	0.145	-10.098	-1.46434	524.02	LOC101929185	uncharacterized LOC101929185
6017	1.61e-22	5.68e-24	0.2774	-10.0973	-2.80105	62.48	RLBP1	retinaldehyde binding protein 1
440248	1.69e-22	5.97e-24	0.1891	-10.0923	-1.90882	228.22	HERC2P9	HERC2 pseudogene 9
8343	1.78e-22	6.31e-24	0.2336	10.0869	2.35593	538.71	H2BC7	H2B clustered histone 7
8078	1.9e-22	6.74e-24	0.1427	10.0805	1.43826	1283.89	USP5	ubiquitin specific peptidase 5
25994	1.91e-22	6.78e-24	0.1442	10.0798	1.45366	905.89	HIGD1A	HIG1 hypoxia inducible domain family member 1A
22909	1.91e-22	6.81e-24	0.1282	-10.0795	-1.29206	905.09	FAN1	FANCD2 and FANCI associated nuclease 1
112268051	1.92e-22	6.86e-24	0.2131	-10.0788	-2.1482	147.43	LOC112268051
7388	2.05e-22	7.33e-24	0.1574	10.0723	1.58545	502.44	UQCRH	ubiquinol-cytochrome c reductase hinge protein
23051	2.08e-22	7.42e-24	0.131	-10.071	-1.31975	418.76	ZHX3	zinc fingers and homeoboxes 3
79026	2.11e-22	7.57e-24	0.1631	-10.0691	-1.64275	104499	AHNAK	AHNAK nucleoprotein
375190	2.21e-22	7.92e-24	0.2082	10.0647	2.09571	381.97	FAM228B	family with sequence similarity 228 member B
79058	2.3e-22	8.25e-24	0.1572	10.0606	1.58134	344.43	ASPSCR1	ASPSCR1 tether for SLC2A4, UBX domain containing
54923	2.54e-22	9.12e-24	0.1841	10.0507	1.8506	1002.95	LIME1	Lck interacting transmembrane adaptor 1
105370651	2.61e-22	9.39e-24	0.2359	-10.0479	-2.37056	292.49	LOC105370651	uncharacterized LOC105370651
23506	2.63e-22	9.49e-24	0.1343	-10.0468	-1.34976	2341.9	BICRAL	BICRA like chromatin remodeling complex associated protein
122961	2.63e-22	9.48e-24	0.1522	10.0469	1.52956	341.78	ISCA2	iron-sulfur cluster assembly 2
4637	2.63e-22	9.51e-24	0.2016	10.0465	2.02489	7221.33	MYL6	myosin light chain 6
28725	2.67e-22	9.65e-24	0.2814	-10.0451	-2.827	74.94	TRAJ30	T cell receptor alpha joining 30
675	2.72e-22	9.86e-24	0.2108	10.0431	2.11756	446.73	BRCA2	BRCA2 DNA repair associated
102157402	2.82e-22	1.02e-23	0.1855	10.0395	1.86232	170.41	AK6	adenylate kinase 6
9781	2.92e-22	1.06e-23	0.169	-10.0357	-1.69596	1806.94	RNF144A	ring finger protein 144A
78992	3.18e-22	1.16e-23	0.1742	10.0273	1.74695	272.71	YIPF2	Yip1 domain family member 2
84317	3.41e-22	1.24e-23	0.1415	10.0202	1.41737	797.91	CCDC115	coiled-coil domain containing 115
5204	3.45e-22	1.26e-23	0.1456	10.019	1.45893	2754.03	PFDN5	prefoldin subunit 5
100616256	3.55e-22	1.3e-23	0.1472	10.016	1.47398	345.51	MIR4721	microRNA 4721
101060684	3.62e-22	1.33e-23	0.1408	-10.0138	-1.4098	3666.98	NBPF26	NBPF member 26
284114	3.66e-22	1.34e-23	0.209	10.0128	2.09267	361.44	TMEM102	transmembrane protein 102
493860	3.82e-22	1.4e-23	0.164	10.0084	1.6411	558.47	CCDC73	coiled-coil domain containing 73
6895	4.05e-22	1.49e-23	0.1806	10.0024	1.80601	287.89	TARBP2	TARBP2 subunit of RISC loading complex
150223	4.14e-22	1.52e-23	0.1726	10.0001	1.72555	445.08	YDJC	YdjC chitooligosaccharide deacetylase homolog
100128731	4.83e-22	1.78e-23	0.2404	9.98465	2.39996	2331.39	OST4	oligosaccharyltransferase complex subunit 4, non-catalytic
4535	5.02e-22	1.85e-23	0.2713	-9.98061	-2.70817	6224.2	ND1	NADH dehydrogenase subunit 1
23670	5.25e-22	1.94e-23	0.128	-9.97604	-1.27727	3031.69	CEMIP2	cell migration inducing hyaluronidase 2
102724584	5.63e-22	2.08e-23	0.1629	-9.96902	-1.62411	252.99	LOC102724584
55333	5.78e-22	2.14e-23	0.1631	-9.96622	-1.62586	414.5	SYNJ2BP	synaptojanin 2 binding protein
5436	5.86e-22	2.17e-23	0.1406	9.96477	1.40122	744.23	POLR2G	RNA polymerase II subunit G
57082	6.01e-22	2.23e-23	0.2032	9.96212	2.02467	283.54	KNL1	kinetochore scaffold 1
100423021	6.21e-22	2.31e-23	0.3575	-9.95875	-3.56055	63.54	MIR4298	microRNA 4298
105374407	6.43e-22	2.39e-23	0.2972	-9.95519	-2.95855	596.63	LOC105374407
2170	6.53e-22	2.43e-23	0.2109	-9.95355	-2.09903	72.09	FABP3	fatty acid binding protein 3
3018	6.59e-22	2.46e-23	0.3477	9.9524	3.46034	76.8	H2BC3	H2B clustered histone 3
63875	7.29e-22	2.72e-23	0.1549	9.94233	1.54022	273.07	MRPL17	mitochondrial ribosomal protein L17
549	7.39e-22	2.77e-23	0.1361	-9.94083	-1.35278	838.63	AUH	AU RNA binding methylglutaconyl-CoA hydratase
3094	7.99e-22	3e-23	0.1217	9.93261	1.20886	1470.95	HINT1	histidine triad nucleotide binding protein 1
23067	7.99e-22	3e-23	0.1877	-9.9327	-1.86449	2041.42	SETD1B	SET domain containing 1B, histone lysine methyltransferase
11011	7.99e-22	3e-23	0.1006	-9.93263	-0.999637	968.04	TLK2	tousled like kinase 2
100131897	8.07e-22	3.04e-23	0.1566	-9.93151	-1.55543	1807.75	INSYN2B	inhibitory synaptic factor family member 2B
6229	8.74e-22	3.29e-23	0.1638	9.92338	1.62594	4179.85	RPS24	ribosomal protein S24
23095	9.67e-22	3.65e-23	0.1805	-9.91317	-1.78891	1798.27	KIF1B	kinesin family member 1B
84833	9.9e-22	3.74e-23	0.1977	9.91073	1.95926	641.95	ATP5MK	ATP synthase membrane subunit k
10376	1.1e-21	4.15e-23	0.1548	9.90025	1.53263	5156.17	TUBA1B	tubulin alpha 1b
10550	1.11e-21	4.19e-23	0.1508	9.89929	1.49266	4787.75	ARL6IP5	ADP ribosylation factor like GTPase 6 interacting protein 5
100128494	1.21e-21	4.58e-23	0.1125	-9.89042	-1.11268	740.79	LOC100128494	uncharacterized LOC100128494
107987234	1.24e-21	4.72e-23	0.1979	-9.88744	-1.95666	430.4	LOC107987234	uncharacterized LOC107987234
516	1.26e-21	4.81e-23	0.1739	9.88557	1.7191	241.7	ATP5MC1	ATP synthase membrane subunit c locus 1
57585	1.34e-21	5.09e-23	0.1255	-9.87984	-1.23967	612.48	CRAMP1	cramped chromatin regulator homolog 1
1984	1.38e-21	5.25e-23	0.1272	9.87675	1.25613	3567.98	EIF5A	eukaryotic translation initiation factor 5A
22985	1.4e-21	5.33e-23	0.1291	-9.87516	-1.27463	3187.13	ACIN1	apoptotic chromatin condensation inducer 1
55692	1.44e-21	5.5e-23	0.1101	-9.87218	-1.08672	994.9	LUC7L	LUC7 like
101928214	1.48e-21	5.68e-23	0.3035	-9.86896	-2.99564	213.56	LOC101928214	uncharacterized LOC101928214
55755	1.55e-21	5.93e-23	0.1233	-9.86447	-1.21678	1266.76	CDK5RAP2	CDK5 regulatory subunit associated protein 2
127428	1.57e-21	6.03e-23	0.1228	-9.86286	-1.21093	563.47	TCEANC2	transcription elongation factor A N-terminal and central domain containing 2
2309	1.61e-21	6.17e-23	0.2052	-9.8605	-2.02358	3521.12	FOXO3	forkhead box O3
65990	1.64e-21	6.31e-23	0.2265	9.85825	2.23252	114.81	ANTKMT	adenine nucleotide translocase lysine methyltransferase
79970	1.65e-21	6.35e-23	0.148	-9.85771	-1.45885	771.42	ZNF767P	zinc finger family member 767, pseudogene
81565	1.75e-21	6.75e-23	0.2046	-9.85148	-2.01513	2453.07	NDEL1	nudE neurodevelopment protein 1 like 1
378707	1.93e-21	7.44e-23	0.3478	9.84176	3.42335	40157.3	RN7SL3	RNA component of signal recognition particle 7SL3
51693	1.98e-21	7.67e-23	0.1653	9.83871	1.62672	492.62	TRAPPC2L	trafficking protein particle complex subunit 2L
728118	1.99e-21	7.71e-23	0.1386	-9.83811	-1.36379	259.37	NUTM2A	NUT family member 2A
81550	2.01e-21	7.78e-23	0.1731	9.83722	1.70242	1118.31	TDRD3	tudor domain containing 3
101928512	2.04e-21	7.91e-23	0.2146	-9.83563	-2.11067	666.9	LOC101928512	uncharacterized LOC101928512
124446	2.07e-21	8.04e-23	0.1758	9.83389	1.7288	922.51	TMEM219	transmembrane protein 219
153830	2.1e-21	8.19e-23	0.121	-9.83208	-1.18952	1480.35	RNF145	ring finger protein 145
7064	2.16e-21	8.42e-23	0.1652	9.82933	1.62404	367.1	THOP1	thimet oligopeptidase 1
282969	2.22e-21	8.66e-23	0.1912	9.82651	1.87909	328.79	FUOM	fucose mutarotase
56993	2.29e-21	8.93e-23	0.1743	9.82338	1.71266	700.4	TOMM22	translocase of outer mitochondrial membrane 22
105376781	2.31e-21	9.04e-23	0.3115	-9.82216	-3.05952	997.89	LOC105376781	uncharacterized LOC105376781
84926	2.35e-21	9.21e-23	0.1249	9.82026	1.22695	1595.46	SPRYD3	SPRY domain containing 3
6165	2.57e-21	1.01e-22	0.1405	9.81118	1.37825	1954.24	RPL35A	ribosomal protein L35a
26058	2.61e-21	1.02e-22	0.1083	-9.80951	-1.06269	1802.4	GIGYF2	GRB10 interacting GYF protein 2
100126793	2.63e-21	1.04e-22	0.1655	-9.80841	-1.62343	364.12	GHRLOS	ghrelin opposite strand/antisense RNA
572	2.65e-21	1.04e-22	0.211	9.80767	2.06893	229.98	BAD	BCL2 associated agonist of cell death
10654	2.67e-21	1.05e-22	0.1676	9.80675	1.64389	407.78	PMVK	phosphomevalonate kinase
51504	2.68e-21	1.06e-22	0.1925	9.80617	1.88789	743.74	TRMT112	tRNA methyltransferase activator subunit 11-2
1783	2.78e-21	1.1e-22	0.1061	-9.80243	-1.03996	1420.06	DYNC1LI2	dynein cytoplasmic 1 light intermediate chain 2
107984747	2.87e-21	1.14e-22	0.2451	-9.79911	-2.40193	2666.74	LOC107984747
5451	2.91e-21	1.15e-22	0.117	-9.79763	-1.14651	1324.56	POU2F1	POU class 2 homeobox 1
3423	3.03e-21	1.2e-22	0.1935	-9.79335	-1.895	4781.88	IDS	iduronate 2-sulfatase
285237	3.23e-21	1.28e-22	0.132	9.78667	1.29202	886.02	C3orf38	chromosome 3 open reading frame 38
54539	3.27e-21	1.3e-22	0.1691	9.78551	1.65469	683.92	NDUFB11	NADH:ubiquinone oxidoreductase subunit B11
2023	3.67e-21	1.46e-22	0.1635	9.7734	1.59836	10488.3	ENO1	enolase 1
112267891	3.67e-21	1.46e-22	0.2389	-9.77346	-2.33496	111.04	LOC112267891
55011	3.79e-21	1.51e-22	0.1538	9.7702	1.50286	655.93	PIH1D1	PIH1 domain containing 1
10018	3.92e-21	1.57e-22	0.1621	-9.76656	-1.5836	1497.29	BCL2L11	BCL2 like 11
1031	4.1e-21	1.64e-22	0.1672	9.76186	1.63233	178.35	CDKN2C	cyclin dependent kinase inhibitor 2C
100652736	4.27e-21	1.71e-22	0.2613	9.75767	2.54923	87.51	LINC01311	long intergenic non-protein coding RNA 1311
105377498	4.27e-21	1.71e-22	0.2536	-9.75744	-2.47487	168.57	LOC105377498	uncharacterized LOC105377498
23476	4.29e-21	1.72e-22	0.1811	-9.75704	-1.76735	2131.73	BRD4	bromodomain containing 4
3480	4.37e-21	1.76e-22	0.258	-9.75494	-2.51661	2842.94	IGF1R	insulin like growth factor 1 receptor
6391	4.76e-21	1.92e-22	0.1046	9.74606	1.01943	1714.83	SDHC	succinate dehydrogenase complex subunit C
55974	4.8e-21	1.94e-22	0.1428	9.74512	1.39186	453.52	SLC50A1	solute carrier family 50 member 1
283624	4.9e-21	1.98e-22	0.1712	-9.74298	-1.6683	859.29	LINC00641	long intergenic non-protein coding RNA 641
124641	5e-21	2.02e-22	0.1768	9.74079	1.72196	351.66	OVCA2	OVCA2 serine hydrolase domain containing
84190	5.08e-21	2.05e-22	0.2052	9.73904	1.99893	1261.7	METTL25	methyltransferase like 25
148046	5.09e-21	2.06e-22	0.2128	9.73862	2.07264	251.28	CIRBP-AS1	CIRBP antisense RNA 1
101927944	5.41e-21	2.2e-22	0.2611	-9.73231	-2.54116	197.68	FAM53B-AS1	FAM53B antisense RNA 1
55611	5.58e-21	2.26e-22	0.131	9.72918	1.27409	1082.01	OTUB1	OTU deubiquitinase, ubiquitin aldehyde binding 1
56904	5.7e-21	2.32e-22	0.1366	9.72683	1.32832	941.16	SH3GLB2	SH3 domain containing GRB2 like, endophilin B2
5996	5.71e-21	2.32e-22	0.309	9.72654	3.0059	803.77	RGS1	regulator of G protein signaling 1
4708	5.85e-21	2.38e-22	0.1649	9.7239	1.60309	264.37	NDUFB2	NADH:ubiquinone oxidoreductase subunit B2
8409	6.19e-21	2.53e-22	0.1249	9.71805	1.21425	1064.88	UXT	ubiquitously expressed prefoldin like chaperone
25961	6.22e-21	2.54e-22	0.1772	-9.7175	-1.7221	240.08	NUDT13	nudix hydrolase 13
101928001	6.55e-21	2.68e-22	0.2453	-9.71198	-2.38212	123.69	PRKCA-AS1	PRKCA antisense RNA 1
10535	6.55e-21	2.68e-22	0.1641	9.71196	1.59358	194.07	RNASEH2A	ribonuclease H2 subunit A
18	6.67e-21	2.73e-22	0.1988	-9.70995	-1.93053	493.18	ABAT	4-aminobutyrate aminotransferase
115708	6.79e-21	2.79e-22	0.1852	9.70802	1.79821	329.09	TRMT61A	tRNA methyltransferase 61A
65003	6.93e-21	2.85e-22	0.1811	9.70579	1.75807	395.04	MRPL11	mitochondrial ribosomal protein L11
55290	7.31e-21	3.01e-22	0.1454	9.70026	1.41089	298.09	BRF2	BRF2 RNA polymerase III transcription initiation factor subunit
100874205	7.35e-21	3.03e-22	0.2997	-9.69951	-2.90713	144.31	ATP11A-AS1	ATP11A antisense RNA 1
28987	7.41e-21	3.06e-22	0.1631	9.69861	1.58227	629.39	NOB1	NIN1 (RPN12) binding protein 1 homolog
50813	7.44e-21	3.07e-22	0.1518	9.69806	1.47253	814.7	COPS7A	COP9 signalosome subunit 7A
3292	7.88e-21	3.26e-22	0.1753	9.69209	1.69874	164.42	HSD17B1	hydroxysteroid 17-beta dehydrogenase 1
741	8.01e-21	3.31e-22	0.2848	9.69034	2.75963	150.21	ZNHIT2	zinc finger HIT-type containing 2
57492	8.42e-21	3.49e-22	0.1341	-9.68509	-1.2984	1920.81	ARID1B	AT-rich interaction domain 1B
645843	8.47e-21	3.51e-22	0.2145	-9.68436	-2.07762	718.22	TMEM14EP	transmembrane protein 14E, pseudogene
105369180	9.03e-21	3.75e-22	0.285	-9.67765	-2.75807	1082.5	LOC105369180
9349	9.04e-21	3.76e-22	0.1652	9.67748	1.59887	12090.9	RPL23	ribosomal protein L23
8347	9.1e-21	3.8e-22	0.266	9.67648	2.57366	4029.12	H2BC4	H2B clustered histone 4
6709	9.1e-21	3.79e-22	0.123	-9.67651	-1.19026	5148.3	SPTAN1	spectrin alpha, non-erythrocytic 1
105372697	9.29e-21	3.88e-22	0.4606	-9.67424	-4.45586	43.06	LOC105372697	uncharacterized LOC105372697
22818	1.09e-20	4.56e-22	0.1432	9.65775	1.383	2170.7	COPZ1	COPI coat complex subunit zeta 1
84077	1.14e-20	4.76e-22	0.2463	-9.65336	-2.37741	109.51	C3orf20	chromosome 3 open reading frame 20
891	1.2e-20	5.02e-22	0.2516	9.64782	2.42738	145.53	CCNB1	cyclin B1
692312	1.29e-20	5.42e-22	0.1579	9.63994	1.52177	589.36	PPAN-P2RY11	PPAN-P2RY11 readthrough
100534592	1.3e-20	5.46e-22	0.1695	9.63915	1.63388	217.75	URGCP-MRPS24	URGCP-MRPS24 readthrough
84305	1.32e-20	5.54e-22	0.15	9.63775	1.44557	246.45	PYM1	PYM homolog 1, exon junction complex associated factor
51084	1.33e-20	5.59e-22	0.1636	9.63672	1.5764	436.16	CRYL1	crystallin lambda 1
51257	1.33e-20	5.6e-22	0.1886	9.63656	1.81736	977.98	MARCHF2	membrane associated ring-CH-type finger 2
81532	1.38e-20	5.82e-22	0.1488	9.63275	1.43301	576.89	MOB2	MOB kinase activator 2
112268163	1.43e-20	6.02e-22	0.2629	-9.62918	-2.5313	145.46	LOC112268163
9318	1.51e-20	6.38e-22	0.2658	9.62317	2.5577	2403.99	COPS2	COP9 signalosome subunit 2
152006	1.57e-20	6.64e-22	0.1171	-9.61919	-1.12599	1747.38	RNF38	ring finger protein 38
5714	1.61e-20	6.8e-22	0.1277	9.61659	1.22819	1263.78	PSMD8	proteasome 26S subunit, non-ATPase 8
10446	1.62e-20	6.86e-22	0.2224	-9.61576	-2.13836	108.32	LRRN2	leucine rich repeat neuronal 2
11016	1.74e-20	7.41e-22	0.1662	-9.6078	-1.59653	762.78	ATF7	activating transcription factor 7
64426	1.77e-20	7.52e-22	0.0933	-9.60627	-0.896426	1496.26	SUDS3	SDS3 homolog, SIN3A corepressor complex component
3004	1.77e-20	7.52e-22	0.2439	9.60631	2.34298	760.52	GZMM	granzyme M
285908	1.79e-20	7.65e-22	0.2573	-9.60457	-2.47112	114.96	LINC00174	long intergenic non-protein coding RNA 174
304	1.8e-20	7.69e-22	0.1857	9.60401	1.78303	323.96	ANXA2P2	annexin A2 pseudogene 2
105376392	1.8e-20	7.71e-22	0.1829	9.60379	1.75623	222.1	LOC105376392	uncharacterized LOC105376392
22797	1.81e-20	7.75e-22	0.272	9.60324	2.61193	2246.88	TFEC	transcription factor EC
128	1.82e-20	7.8e-22	0.1446	9.6025	1.38821	1331.04	ADH5	alcohol dehydrogenase 5 (class III), chi polypeptide
4809	1.85e-20	7.92e-22	0.128	9.60101	1.22911	1488.53	SNU13	small nuclear ribonucleoprotein 13
100093631	1.85e-20	7.96e-22	0.1761	-9.60042	-1.6904	2052.86	GTF2IP4	general transcription factor IIi pseudogene 4
2021	1.87e-20	8.05e-22	0.1463	9.59924	1.40435	224.17	ENDOG	endonuclease G
28989	1.94e-20	8.36e-22	0.1598	9.59544	1.53352	285.1	NTMT1	N-terminal Xaa-Pro-Lys N-methyltransferase 1
26819	1.99e-20	8.57e-22	0.2295	9.59283	2.20157	132.85	SNORD32A	small nucleolar RNA, C/D box 32A
26780	2.01e-20	8.65e-22	0.2687	9.59189	2.57754	119.25	SNORA68	small nucleolar RNA, H/ACA box 68
91582	2.03e-20	8.77e-22	0.1814	9.5905	1.73953	628.62	RPS19BP1	ribosomal protein S19 binding protein 1
26768	2.07e-20	8.94e-22	0.2824	9.58845	2.70739	1234.11	SNORA73B	small nucleolar RNA, H/ACA box 73B
112268313	2.11e-20	9.11e-22	0.2654	9.5865	2.54387	20222.2	LOC112268313
2769	2.16e-20	9.38e-22	0.1817	9.58352	1.74116	635.92	GNA15	G protein subunit alpha 15
100189177	2.25e-20	9.75e-22	0.2952	-9.57947	-2.82816	57.89	TRC-GCA19-1	tRNA-Cys (anticodon GCA) 19-1
5524	2.36e-20	1.02e-21	0.1788	9.57453	1.71224	1597.04	PTPA	protein phosphatase 2 phosphatase activator
116841	2.36e-20	1.03e-21	0.1328	9.57413	1.27163	756.86	SNAP47	synaptosome associated protein 47
5184	2.49e-20	1.08e-21	0.1613	9.56862	1.54337	780.13	PEPD	peptidase D
55038	2.5e-20	1.09e-21	0.1576	9.568	1.50838	395	CDCA4	cell division cycle associated 4
23499	2.54e-20	1.11e-21	0.134	-9.56647	-1.28144	13470.9	MACF1	microtubule actin crosslinking factor 1
55624	2.64e-20	1.15e-21	0.1331	9.56231	1.27239	640.05	POMGNT1	protein O-linked mannose N-acetylglucosaminyltransferase 1 (beta 1,2-)
54543	2.81e-20	1.23e-21	0.2127	9.55534	2.03241	811.93	TOMM7	translocase of outer mitochondrial membrane 7
101060376	2.81e-20	1.23e-21	0.2368	-9.55543	-2.26239	99.86	TBC1D3L	TBC1 domain family member 3L
4670	2.81e-20	1.23e-21	0.1357	-9.55537	-1.29642	1755.64	HNRNPM	heterogeneous nuclear ribonucleoprotein M
55677	2.83e-20	1.24e-21	0.1391	-9.55461	-1.32889	697.67	IWS1	interacts with SUPT6H, CTD assembly factor 1
23252	2.83e-20	1.24e-21	0.1941	-9.55429	-1.85479	328.11	OTUD3	OTU deubiquitinase 3
22906	2.94e-20	1.29e-21	0.1261	-9.55036	-1.20406	1497.97	TRAK1	trafficking kinesin protein 1
6238	2.96e-20	1.3e-21	0.1634	-9.54952	-1.56019	557.7	RRBP1	ribosome binding protein 1
6392	3.03e-20	1.34e-21	0.1436	9.547	1.37104	1038.89	SDHD	succinate dehydrogenase complex subunit D
81605	3.2e-20	1.41e-21	0.1528	9.54122	1.45835	761.68	URM1	ubiquitin related modifier 1
2739	3.22e-20	1.42e-21	0.1494	9.54045	1.42487	719.95	GLO1	glyoxalase I
11151	3.28e-20	1.45e-21	0.1941	9.53848	1.85163	27036	CORO1A	coronin 1A
55892	3.31e-20	1.46e-21	0.1428	9.53745	1.36151	1005.19	MYNN	myoneurin
9735	3.39e-20	1.5e-21	0.1212	9.53489	1.15554	1343.75	KNTC1	kinetochore associated 1
388524	3.48e-20	1.54e-21	0.2354	9.53189	2.24371	984.96	RPSA2	ribosomal protein SA 2
84326	3.52e-20	1.56e-21	0.1645	9.53066	1.56746	181.19	METTL26	methyltransferase like 26
197407	4.1e-20	1.82e-21	0.1441	9.51464	1.37113	401.58	ZNF48	zinc finger protein 48
27300	4.8e-20	2.14e-21	0.1436	-9.49812	-1.36424	776.99	ZNF544	zinc finger protein 544
107984749	4.91e-20	2.19e-21	0.2109	-9.49569	-2.00229	86.69	LOC107984749
6491	5e-20	2.23e-21	0.2037	9.49359	1.93348	275.49	STIL	STIL centriolar assembly protein
25920	5.23e-20	2.34e-21	0.1421	9.48887	1.34818	1018.61	NELFB	negative elongation factor complex member B
80321	5.54e-20	2.48e-21	0.276	9.48271	2.61753	765.55	CEP70	centrosomal protein 70
119016	5.56e-20	2.49e-21	0.1889	-9.48227	-1.79114	157.51	AGAP4	ArfGAP with GTPase domain, ankyrin repeat and PH domain 4
79443	5.72e-20	2.56e-21	0.1431	-9.47915	-1.3567	1553.15	FYCO1	FYVE and coiled-coil domain autophagy adaptor 1
645644	5.95e-20	2.67e-21	0.1748	-9.4749	-1.65651	230.91	FLJ42627	uncharacterized LOC645644
25837	6.15e-20	2.76e-21	0.2621	9.47144	2.48282	110.92	RAB26	RAB26, member RAS oncogene family
55508	6.25e-20	2.81e-21	0.1879	-9.46965	-1.77913	578.35	SLC35E3	solute carrier family 35 member E3
100652999	6.35e-20	2.86e-21	0.2091	-9.46785	-1.9798	220.22	LOC100652999	uncharacterized LOC100652999
23131	6.63e-20	2.99e-21	0.1238	-9.46315	-1.17161	2035.85	GPATCH8	G-patch domain containing 8
23108	6.65e-20	3e-21	0.1449	-9.46274	-1.37093	3136.8	RAP1GAP2	RAP1 GTPase activating protein 2
27068	6.89e-20	3.12e-21	0.2433	9.45878	2.30143	869.13	PPA2	inorganic pyrophosphatase 2
284889	6.89e-20	3.11e-21	0.2077	9.45885	1.96418	503.35	MIF-AS1	MIF antisense RNA 1
83982	7.23e-20	3.27e-21	0.2291	9.4537	2.16562	180.9	IFI27L2	interferon alpha inducible protein 27 like 2
100128818	7.28e-20	3.3e-21	0.2297	-9.45278	-2.17089	129.76	LPEQ6126
11235	7.5e-20	3.4e-21	0.1491	9.44966	1.40891	1112.96	PDCD10	programmed cell death 10
105375532	8.09e-20	3.67e-21	0.265	-9.4416	-2.50248	1476.61	LOC105375532	uncharacterized LOC105375532
823	8.27e-20	3.76e-21	0.1544	9.43912	1.45762	4055.17	CAPN1	calpain 1
8812	8.54e-20	3.89e-21	0.1445	-9.4356	-1.36316	825.18	CCNK	cyclin K
100507551	9.3e-20	4.23e-21	0.1947	9.42664	1.83555	166.46	PGLS-DT	PGLS divergent transcript
1725	9.34e-20	4.26e-21	0.1114	9.42606	1.05008	1032.29	DHPS	deoxyhypusine synthase
10534	9.34e-20	4.26e-21	0.1715	9.42594	1.617	318.75	ZNRD2	zinc ribbon domain containing 2
79595	9.47e-20	4.33e-21	0.1427	-9.42436	-1.34454	693.44	SAP130	Sin3A associated protein 130
55862	9.57e-20	4.38e-21	0.1455	9.42312	1.37149	879.77	ECHDC1	ethylmalonyl-CoA decarboxylase 1
10084	9.7e-20	4.44e-21	0.1319	9.4216	1.24257	545.75	PQBP1	polyglutamine binding protein 1
790955	9.9e-20	4.54e-21	0.1929	9.41937	1.81745	131.38	UQCC3	ubiquinol-cytochrome c reductase complex assembly factor 3
105375457	1e-19	4.61e-21	0.3993	-9.4178	-3.76053	83.99	LOC105375457	uncharacterized LOC105375457
256281	1.02e-19	4.68e-21	0.2199	9.41622	2.07101	148.96	NUDT14	nudix hydrolase 14
90480	1.06e-19	4.87e-21	0.1851	9.41198	1.74223	212.33	GADD45GIP1	GADD45G interacting protein 1
25855	1.07e-19	4.91e-21	0.1756	9.41101	1.65212	801.25	BRMS1	BRMS1 transcriptional repressor and anoikis regulator
619383	1.08e-19	4.98e-21	0.1889	9.40957	1.77733	786.96	SCARNA9	small Cajal body-specific RNA 9
10725	1.19e-19	5.5e-21	0.1249	-9.39913	-1.17422	3265.15	NFAT5	nuclear factor of activated T cells 5
83638	1.37e-19	6.32e-21	0.2051	9.38461	1.92435	825.28	C11orf68	chromosome 11 open reading frame 68
2970	1.39e-19	6.43e-21	0.1465	-9.38264	-1.37441	1859.42	GTF2IP1	general transcription factor IIi pseudogene 1
441733	1.46e-19	6.78e-21	0.2629	-9.37712	-2.46571	576.06	PRKXP1	PRKX pseudogene 1
54534	1.46e-19	6.79e-21	0.2117	9.37699	1.98556	652.33	MRPL50	mitochondrial ribosomal protein L50
101927550	1.5e-19	6.94e-21	0.1436	-9.3747	-1.34618	293.35	LOC101927550	uncharacterized LOC101927550
6160	1.51e-19	6.99e-21	0.1778	9.37386	1.66671	2889.72	RPL31	ribosomal protein L31
7095	1.53e-19	7.12e-21	0.1616	9.37191	1.51436	2321.07	SEC62	SEC62 homolog, preprotein translocation factor
126299	1.54e-19	7.15e-21	0.1951	9.37149	1.82811	185.56	ZNF428	zinc finger protein 428
57186	1.54e-19	7.17e-21	0.1626	-9.37123	-1.52359	3150.94	RALGAPA2	Ral GTPase activating protein catalytic subunit alpha 2
23253	1.57e-19	7.33e-21	0.1676	9.36894	1.57014	6612.28	ANKRD12	ankyrin repeat domain 12
55850	1.62e-19	7.57e-21	0.1653	9.36544	1.54794	224.7	USE1	unconventional SNARE in the ER 1
7203	1.64e-19	7.67e-21	0.1186	9.36407	1.11104	1948.82	CCT3	chaperonin containing TCP1 subunit 3
200424	1.69e-19	7.92e-21	0.187	-9.36067	-1.75008	3081.48	TET3	tet methylcytosine dioxygenase 3
64847	1.73e-19	8.09e-21	0.151	9.35843	1.4128	555.17	SPATA20	spermatogenesis associated 20
8733	1.73e-19	8.12e-21	0.1894	9.35803	1.77272	997.05	GPAA1	glycosylphosphatidylinositol anchor attachment 1
54165	1.78e-19	8.36e-21	0.1884	9.35497	1.76268	2068.44	DCUN1D1	defective in cullin neddylation 1 domain containing 1
8506	1.78e-19	8.37e-21	0.1638	-9.35487	-1.53275	252.51	CNTNAP1	contactin associated protein 1
55330	1.81e-19	8.49e-21	0.1845	9.35334	1.72571	228.79	BLOC1S4	biogenesis of lysosomal organelles complex 1 subunit 4
23556	1.83e-19	8.62e-21	0.1452	9.35175	1.35767	1059.93	PIGN	phosphatidylinositol glycan anchor biosynthesis class N
374659	1.83e-19	8.63e-21	0.1798	9.35162	1.68149	263.53	HDDC3	HD domain containing 3
105369535	1.88e-19	8.88e-21	0.2868	-9.34864	-2.68097	1145.4	LOC105369535	uncharacterized LOC105369535
101928855	1.96e-19	9.24e-21	0.2371	-9.34446	-2.21535	92.5	LOC101928855	uncharacterized LOC101928855
10273	2e-19	9.44e-21	0.153	9.34211	1.42945	806.72	STUB1	STIP1 homology and U-box containing protein 1
506	2.14e-19	1.01e-20	0.1264	9.33478	1.17946	6373.14	ATP5F1B	ATP synthase F1 subunit beta
317772	2.15e-19	1.02e-20	0.3059	9.33415	2.85493	858.27	H2AC21	H2A clustered histone 21
92579	2.16e-19	1.02e-20	0.1992	9.33361	1.85962	408.77	G6PC3	glucose-6-phosphatase catalytic subunit 3
116151	2.17e-19	1.03e-20	0.1465	-9.33284	-1.36745	421.07	FAM210B	family with sequence similarity 210 member B
360	2.19e-19	1.04e-20	0.2079	9.332	1.94002	774.7	AQP3	aquaporin 3 (Gill blood group)
2187	2.27e-19	1.08e-20	0.2816	9.32796	2.62658	317.34	FANCB	FA complementation group B
79918	2.37e-19	1.13e-20	0.125	-9.32302	-1.165	479.92	SETD6	SET domain containing 6, protein lysine methyltransferase
7508	2.38e-19	1.14e-20	0.1538	-9.32253	-1.43348	1610.82	XPC	XPC complex subunit, DNA damage recognition and repair factor
51204	2.46e-19	1.17e-20	0.1388	9.31896	1.2937	219.91	TACO1	translational activator of cytochrome c oxidase I
3122	2.53e-19	1.21e-20	0.1881	9.31594	1.75218	27718.5	HLA-DRA	major histocompatibility complex, class II, DR alpha
10493	2.54e-19	1.21e-20	0.148	9.31548	1.37865	1122.21	VAT1	vesicle amine transport 1
677809	2.54e-19	1.22e-20	0.2225	9.31532	2.07296	90.9	SNORA24	small nucleolar RNA, H/ACA box 24
2734	2.59e-19	1.24e-20	0.1112	-9.31311	-1.03537	4730.01	GLG1	golgi glycoprotein 1
8625	2.62e-19	1.26e-20	0.1715	9.31195	1.5969	434.71	RFXANK	regulatory factor X associated ankyrin containing protein
54469	2.64e-19	1.27e-20	0.1388	9.31081	1.29275	2673.36	ZFAND6	zinc finger AN1-type containing 6
6228	2.65e-19	1.27e-20	0.1615	9.3104	1.50329	8229.04	RPS23	ribosomal protein S23
109864271	2.69e-19	1.3e-20	0.2731	9.30858	2.54204	86358.2	RNA45SN4	RNA, 45S pre-ribosomal N4
139324	2.69e-19	1.3e-20	0.1925	9.30841	1.79189	157.65	HDX	highly divergent homeobox
1892	2.72e-19	1.31e-20	0.1369	9.30708	1.27417	643.41	ECHS1	enoyl-CoA hydratase, short chain 1
728130	2.76e-19	1.33e-20	0.1535	-9.30556	-1.42869	134.55	NUTM2D	NUT family member 2D
649946	2.78e-19	1.34e-20	0.1925	-9.30465	-1.79152	125.97	RPL23AP64	ribosomal protein L23a pseudogene 64
8877	2.95e-19	1.43e-20	0.2012	9.29835	1.87074	145.06	SPHK1	sphingosine kinase 1
63901	2.95e-19	1.43e-20	0.1469	-9.2982	-1.36556	1670.75	FAM111A	FAM111 trypsin like peptidase A
101927257	2.99e-19	1.45e-20	0.2903	-9.29664	-2.69864	136.87	MRTFA-AS1	MRTFA antisense RNA 1
1329	3.17e-19	1.54e-20	0.1914	9.29039	1.77833	973.55	COX5B	cytochrome c oxidase subunit 5B
121506	3.22e-19	1.57e-20	0.1891	-9.28839	-1.75659	385.04	ERP27	endoplasmic reticulum protein 27
92002	3.33e-19	1.62e-20	0.1637	9.28487	1.51957	361.63	CCNQ	cyclin Q
2035	3.37e-19	1.64e-20	0.1176	-9.28364	-1.09204	6489.83	EPB41	erythrocyte membrane protein band 4.1
55681	3.77e-19	1.84e-20	0.1289	9.27151	1.19493	2299.36	SCYL2	SCY1 like pseudokinase 2
105374925	3.77e-19	1.84e-20	0.2677	-9.27127	-2.48162	1015.42	LOC105374925	uncharacterized LOC105374925
10175	3.9e-19	1.9e-20	0.1737	9.26756	1.61001	826.02	CNIH1	cornichon family AMPA receptor auxiliary protein 1
133418	3.99e-19	1.95e-20	0.2215	9.26498	2.05209	7260	EMB	embigin
729603	4.11e-19	2.01e-20	0.2828	-9.26181	-2.61904	596.26	CHP1P2	CHP1 pseudogene 2
392490	4.13e-19	2.02e-20	0.3086	-9.26122	-2.85765	131.21	FLJ44635	replaced by ID 340527
84914	4.23e-19	2.08e-20	0.1235	-9.25838	-1.14374	1429.19	ZNF587	zinc finger protein 587
26005	4.75e-19	2.33e-20	0.1429	-9.24608	-1.32092	1330.55	C2CD3	C2 domain containing 3 centriole elongation regulator
84260	4.79e-19	2.35e-20	0.1631	-9.24506	-1.50827	532.8	TCHP	trichoplein keratin filament binding
5197	4.95e-19	2.44e-20	0.4203	9.24126	3.88397	230.3	PF4V1	platelet factor 4 variant 1
285512	5.04e-19	2.48e-20	0.1376	-9.23925	-1.27116	799.61	FAM13A-AS1	FAM13A antisense RNA 1
105371729	5.06e-19	2.49e-20	0.1363	9.23887	1.2592	458.46	LOC105371729	uncharacterized LOC105371729
7060	5.08e-19	2.51e-20	0.1964	-9.23826	-1.81471	132.42	THBS4	thrombospondin 4
22992	5.08e-19	2.51e-20	0.156	-9.23827	-1.44109	4875.63	KDM2A	lysine demethylase 2A
80035	5.23e-19	2.58e-20	0.2334	-9.23495	-2.15559	428.65	ANP32A-IT1	ANP32A intronic transcript 1
8548	5.24e-19	2.59e-20	0.16	9.2346	1.47747	793.72	BLZF1	basic leucine zipper nuclear factor 1
10430	5.27e-19	2.61e-20	0.2042	9.23399	1.88518	311.79	TMEM147	transmembrane protein 147
26152	5.28e-19	2.62e-20	0.1393	-9.23363	-1.28633	885.42	ZNF337	zinc finger protein 337
23595	5.33e-19	2.64e-20	0.153	9.23252	1.41286	1205.27	ORC3	origin recognition complex subunit 3
54951	5.59e-19	2.78e-20	0.1959	9.22721	1.80746	357.99	COMMD8	COMM domain containing 8
55876	5.64e-19	2.81e-20	0.2038	-9.22615	-1.88003	326.32	GSDMB	gasdermin B
55592	5.71e-19	2.84e-20	0.1959	-9.22473	-1.80756	148.34	GOLGA2P5	GOLGA2 pseudogene 5
5578	5.73e-19	2.86e-20	0.127	-9.22426	-1.17175	1459.81	PRKCA	protein kinase C alpha
84614	5.84e-19	2.91e-20	0.161	-9.22217	-1.48432	2154.44	ZBTB37	zinc finger and BTB domain containing 37
6150	5.88e-19	2.94e-20	0.1938	9.22127	1.78669	220.99	MRPL23	mitochondrial ribosomal protein L23
8790	5.95e-19	2.97e-20	0.185	9.21994	1.70572	435.24	FPGT	fucose-1-phosphate guanylyltransferase
117144	6.11e-19	3.05e-20	0.2201	9.21705	2.02853	140.43	CATSPER1	cation channel sperm associated 1
79694	6.13e-19	3.07e-20	0.2481	9.21647	2.28625	425.06	MANEA	mannosidase endo-alpha
102723543	7.04e-19	3.53e-20	0.2671	-9.20152	-2.45743	61.06	LOC102723543	uncharacterized LOC102723543
7171	7.15e-19	3.59e-20	0.1493	-9.1998	-1.37316	3759.29	TPM4	tropomyosin 4
6520	7.38e-19	3.7e-20	0.1633	9.1963	1.50209	1386.08	SLC3A2	solute carrier family 3 member 2
2151	7.56e-19	3.8e-20	0.2268	-9.19353	-2.08554	287.23	F2RL2	coagulation factor II thrombin receptor like 2
10608	7.79e-19	3.92e-20	0.1194	9.19022	1.09768	1355.27	MXD4	MAX dimerization protein 4
54819	7.83e-19	3.94e-20	0.1496	9.18956	1.37453	279.91	ZCCHC10	zinc finger CCHC-type containing 10
401577	7.89e-19	3.98e-20	0.224	-9.18867	-2.05871	202.63	CD99P1	CD99 molecule pseudogene 1
107985595	8.6e-19	4.34e-20	0.2176	-9.17934	-1.99786	230.99	LOC107985595	uncharacterized LOC107985595
101927543	9.07e-19	4.58e-20	0.2385	-9.1735	-2.18832	153.49	LOC101927543	uncharacterized LOC101927543
80852	9.31e-19	4.71e-20	0.2931	-9.17052	-2.68819	1866.35	GRIP2	glutamate receptor interacting protein 2
2764	9.4e-19	4.76e-20	0.3303	9.16938	3.02829	1349.1	GMFB	glia maturation factor beta
54545	9.45e-19	4.79e-20	0.1093	-9.16868	-1.00185	1055.7	MTMR12	myotubularin related protein 12
27018	1e-18	5.09e-20	0.2611	9.16208	2.39224	152.45	BEX3	brain expressed X-linked 3
3612	1.01e-18	5.11e-20	0.1612	9.16163	1.47679	582.36	IMPA1	inositol monophosphatase 1
440900	1.03e-18	5.24e-20	0.2518	-9.15897	-2.3066	108.54	LINC01191	long intergenic non-protein coding RNA 1191
284106	1.06e-18	5.37e-20	0.1577	9.15634	1.44391	246.21	CISD3	CDGSH iron sulfur domain 3
8603	1.08e-18	5.49e-20	0.1234	-9.15387	-1.12954	1366.19	FAM193A	family with sequence similarity 193 member A
746	1.08e-18	5.52e-20	0.1865	9.15333	1.70716	335.26	TMEM258	transmembrane protein 258
10245	1.09e-18	5.57e-20	0.1751	9.15231	1.60276	678.64	TIMM17B	translocase of inner mitochondrial membrane 17B
203069	1.1e-18	5.61e-20	0.1822	9.15164	1.66723	467.36	R3HCC1	R3H domain and coiled-coil containing 1
26953	1.11e-18	5.67e-20	0.15	9.15049	1.37214	1185.43	RANBP6	RAN binding protein 6
10827	1.13e-18	5.79e-20	0.1465	9.1481	1.33975	957.99	FAM114A2	family with sequence similarity 114 member A2
54512	1.15e-18	5.89e-20	0.2527	9.14635	2.31084	187.34	EXOSC4	exosome component 4
1650	1.17e-18	6e-20	0.1391	9.14436	1.27205	2803.34	DDOST	dolichyl-diphosphooligosaccharide--protein glycosyltransferase non-catalytic subunit
54900	1.21e-18	6.18e-20	0.1357	-9.14105	-1.24074	758.93	LAX1	lymphocyte transmembrane adaptor 1
79594	1.22e-18	6.26e-20	0.1407	9.13983	1.28584	762.75	MUL1	mitochondrial E3 ubiquitin protein ligase 1
130872	1.26e-18	6.46e-20	0.1264	-9.13634	-1.15461	1815.11	AHSA2P	activator of HSP90 ATPase homolog 2, pseudogene
5518	1.29e-18	6.61e-20	0.1278	9.13379	1.16711	3319	PPP2R1A	protein phosphatase 2 scaffold subunit Aalpha
83473	1.33e-18	6.83e-20	0.1566	-9.13025	-1.42972	274.85	KATNAL2	katanin catalytic subunit A1 like 2
170622	1.36e-18	7.03e-20	0.1802	9.12726	1.64469	1098.72	COMMD6	COMM domain containing 6
81856	1.43e-18	7.35e-20	0.126	-9.12232	-1.14961	811.85	ZNF611	zinc finger protein 611
101752399	1.5e-18	7.77e-20	0.1159	-9.11641	-1.05643	977.09	STAG3L5P-PVRIG2P-PILRB	STAG3L5P-PVRIG2P-PILRB readthrough
7866	1.57e-18	8.14e-20	0.1696	9.11127	1.54512	278.73	IFRD2	interferon related developmental regulator 2
105374947	1.57e-18	8.15e-20	0.2041	-9.1112	-1.85988	208.36	LOC105374947	uncharacterized LOC105374947
55208	1.57e-18	8.15e-20	0.2	-9.11121	-1.82259	484.44	DCUN1D2	defective in cullin neddylation 1 domain containing 2
116173	1.59e-18	8.26e-20	0.3474	9.10968	3.16498	211.21	CMTM5	CKLF like MARVEL transmembrane domain containing 5
2801	1.65e-18	8.55e-20	0.1874	-9.10603	-1.70648	521.38	GOLGA2	golgin A2
2550	1.65e-18	8.56e-20	0.1551	-9.10579	-1.41235	673.87	GABBR1	gamma-aminobutyric acid type B receptor subunit 1
101928421	1.68e-18	8.72e-20	0.1973	-9.10378	-1.79574	518.83	LOC101928421	uncharacterized LOC101928421
9409	1.72e-18	8.96e-20	0.1825	9.10083	1.66114	821.24	PEX16	peroxisomal biogenesis factor 16
105377031	1.92e-18	9.98e-20	0.3431	-9.08922	-3.11858	122.88	LINC02033	long intergenic non-protein coding RNA 2033
6867	1.95e-18	1.02e-19	0.1288	-9.08704	-1.17011	4886.51	TACC1	transforming acidic coiled-coil containing protein 1
23049	1.98e-18	1.03e-19	0.1123	-9.0855	-1.02059	9180.73	SMG1	SMG1 nonsense mediated mRNA decay associated PI3K related kinase
29100	2.07e-18	1.08e-19	0.1575	9.08066	1.43044	298.43	TMEM208	transmembrane protein 208
4644	2.08e-18	1.09e-19	0.1137	-9.07991	-1.03276	2878.68	MYO5A	myosin VA
104502416	2.12e-18	1.11e-19	0.24	-9.07784	-2.17907	285.17	FOXP1-AS1	FOXP1 antisense RNA 1
57178	2.12e-18	1.11e-19	0.2034	-9.07721	-1.84588	2008.36	ZMIZ1	zinc finger MIZ-type containing 1
7352	2.12e-18	1.11e-19	0.2254	-9.07731	-2.04593	81.24	UCP3	uncoupling protein 3
5687	2.13e-18	1.12e-19	0.1417	9.07664	1.28582	1801.2	PSMA6	proteasome 20S subunit alpha 6
57519	2.16e-18	1.14e-19	0.1879	-9.07516	-1.70497	522.7	STARD9	StAR related lipid transfer domain containing 9
728963	2.18e-18	1.15e-19	0.2709	-9.074	-2.45855	114.92	RPS15AP10	ribosomal protein S15a pseudogene 10
6907	2.22e-18	1.17e-19	0.1946	-9.0719	-1.76503	1917.37	TBL1X	transducin beta like 1 X-linked
5585	2.35e-18	1.24e-19	0.13	9.06569	1.17832	3546.85	PKN1	protein kinase N1
26811	2.43e-18	1.28e-19	0.273	9.06193	2.47358	62.19	SNORD55	small nucleolar RNA, C/D box 55
22806	2.52e-18	1.33e-19	0.1691	-9.05798	-1.53152	5931.89	IKZF3	IKAROS family zinc finger 3
147179	2.71e-18	1.43e-19	0.1641	-9.04982	-1.48491	1342.06	WIPF2	WAS/WASL interacting protein family member 2
23140	2.84e-18	1.5e-19	0.1272	-9.04469	-1.15078	4748.96	ZZEF1	zinc finger ZZ-type and EF-hand domain containing 1
84726	2.88e-18	1.52e-19	0.1281	-9.04301	-1.15819	3792.22	PRRC2B	proline rich coiled-coil 2B
29920	2.91e-18	1.54e-19	0.1411	9.04182	1.27541	785.75	PYCR2	pyrroline-5-carboxylate reductase 2
27072	3e-18	1.59e-19	0.0863	-9.03848	-0.780464	1876.85	VPS41	VPS41 subunit of HOPS complex
3980	3.24e-18	1.72e-19	0.1234	-9.02996	-1.11463	1567.23	LIG3	DNA ligase 3
692157	3.24e-18	1.72e-19	0.3164	-9.02964	-2.8571	47.93	SNORA16B	small nucleolar RNA, H/ACA box 16B
84967	3.3e-18	1.75e-19	0.225	9.02764	2.03145	806.36	LSM10	LSM10, U7 small nuclear RNA associated
3109	3.36e-18	1.79e-19	0.1795	9.02543	1.62029	3236.13	HLA-DMB	major histocompatibility complex, class II, DM beta
339229	3.51e-18	1.87e-19	0.2038	9.02064	1.83883	367.61	OXLD1	oxidoreductase like domain containing 1
55346	3.64e-18	1.94e-19	0.1447	-9.01665	-1.30504	673.79	TCP11L1	t-complex 11 like 1
7411	3.64e-18	1.94e-19	0.1633	9.01645	1.47236	632.31	VBP1	VHL binding protein 1
5692	3.69e-18	1.97e-19	0.1195	9.01478	1.07745	3120.3	PSMB4	proteasome 20S subunit beta 4
28752	3.8e-18	2.03e-19	0.2917	-9.01154	-2.62883	77.05	TRAJ3	T cell receptor alpha joining 3
5300	3.81e-18	2.04e-19	0.1381	9.01122	1.2447	568.47	PIN1	peptidylprolyl cis/trans isomerase, NIMA-interacting 1
101927999	3.87e-18	2.07e-19	0.3455	-9.00935	-3.11311	231.45	LOC101927999	putative uncharacterized protein FLJ44672
100302522	4.09e-18	2.2e-19	0.2365	-9.00306	-2.12959	1165.73	PTCSC1	papillary thyroid carcinoma susceptibility candidate 1
84262	4.11e-18	2.21e-19	0.1708	9.00251	1.53798	275.58	PSMG3	proteasome assembly chaperone 3
56005	4.25e-18	2.28e-19	0.1947	8.9987	1.75213	515.82	MYDGF	myeloid derived growth factor
107987299	4.3e-18	2.31e-19	0.1943	-8.99747	-1.74785	209.4	LOC107987299	uncharacterized LOC107987299
5693	4.34e-18	2.33e-19	0.1855	8.99634	1.66838	415.98	PSMB5	proteasome 20S subunit beta 5
6164	4.37e-18	2.35e-19	0.1984	8.99539	1.78448	13673.7	RPL34	ribosomal protein L34
6746	4.6e-18	2.48e-19	0.1387	8.98973	1.24715	3574.58	SSR2	signal sequence receptor subunit 2
100422556	4.77e-18	2.57e-19	0.2345	-8.98554	-2.10725	81.4	LOC100422556	LEO1 homolog, Paf1/RNA polymerase II complex component pseudogene
84681	4.85e-18	2.62e-19	0.214	8.98365	1.92222	126.56	HINT2	histidine triad nucleotide binding protein 2
51253	4.9e-18	2.65e-19	0.1385	8.98234	1.24406	709.79	MRPL37	mitochondrial ribosomal protein L37
539	5.12e-18	2.77e-19	0.166	8.97751	1.49015	1462.11	ATP5PO	ATP synthase peripheral stalk subunit OSCP
2281	5.13e-18	2.78e-19	0.225	8.97705	2.02023	193.29	FKBP1B	FKBP prolyl isomerase 1B
23019	5.34e-18	2.89e-19	0.108	-8.97269	-0.968978	6748.71	CNOT1	CCR4-NOT transcription complex subunit 1
829	5.39e-18	2.93e-19	0.1519	8.97149	1.36293	10906.2	CAPZA1	capping actin protein of muscle Z-line subunit alpha 1
105373342	5.79e-18	3.15e-19	0.2749	-8.96345	-2.4642	74.97	LOC105373342	uncharacterized LOC105373342
51138	5.8e-18	3.15e-19	0.168	8.96318	1.50589	754.54	COPS4	COP9 signalosome subunit 4
23185	5.87e-18	3.19e-19	0.1106	-8.96187	-0.990865	3030.76	LARP4B	La ribonucleoprotein 4B
115209	5.9e-18	3.21e-19	0.1821	8.9612	1.63226	2302.89	OMA1	OMA1 zinc metallopeptidase
27440	5.92e-18	3.23e-19	0.158	8.96059	1.41547	655.87	HDHD5	haloacid dehalogenase like hydrolase domain containing 5
388789	5.97e-18	3.26e-19	0.2164	8.95964	1.93913	329.62	SMIM26	small integral membrane protein 26
27343	6.04e-18	3.3e-19	0.1256	8.95822	1.12472	700.96	POLL	DNA polymerase lambda
150368	6.11e-18	3.34e-19	0.2512	8.95683	2.24974	145.26	PHETA2	PH domain containing endocytic trafficking adaptor 2
6990	6.25e-18	3.42e-19	0.2175	8.95434	1.94778	372.68	DYNLT3	dynein light chain Tctex-type 3
57461	6.28e-18	3.44e-19	0.1715	-8.95364	-1.53589	280.99	ISY1	ISY1 splicing factor homolog
105370525	6.29e-18	3.45e-19	0.2422	-8.95344	-2.16843	1480.33	LOC105370525	uncharacterized LOC105370525
84465	6.59e-18	3.61e-19	0.1961	-8.94822	-1.75454	287.08	MEGF11	multiple EGF like domains 11
6080	6.76e-18	3.71e-19	0.2499	8.94527	2.23523	674.46	SNORA73A	small nucleolar RNA, H/ACA box 73A
105371753	7.06e-18	3.88e-19	0.3047	-8.94026	-2.7245	109.6	LOC105371753	uncharacterized LOC105371753
101928344	7.12e-18	3.92e-19	0.3219	-8.93933	-2.87762	717.2	LOC101928344	uncharacterized LOC101928344
108783654	7.28e-18	4.01e-19	0.1489	8.93667	1.33059	242.3	HSD17B1-AS1	HSD17B1 antisense RNA 1
4863	7.64e-18	4.21e-19	0.1559	8.93135	1.39279	3244.01	NPAT	nuclear protein, coactivator of histone transcription
3720	7.74e-18	4.27e-19	0.163	-8.92981	-1.45563	3132.45	JARID2	jumonji and AT-rich interaction domain containing 2
54872	7.86e-18	4.34e-19	0.1396	-8.92796	-1.24617	1301.96	PIGG	phosphatidylinositol glycan anchor biosynthesis class G
3111	8.25e-18	4.56e-19	0.1813	8.92248	1.61786	878.27	HLA-DOA	major histocompatibility complex, class II, DO alpha
100129726	8.29e-18	4.58e-19	0.2036	8.92192	1.81644	313.58	LINC01126	long intergenic non-protein coding RNA 1126
126003	8.39e-18	4.64e-19	0.2325	8.92048	2.07375	840.77	TRAPPC5	trafficking protein particle complex subunit 5
60592	8.42e-18	4.67e-19	0.3402	8.91989	3.03422	411.61	SCOC	short coiled-coil protein
26145	8.55e-18	4.74e-19	0.1697	8.91821	1.51379	420.19	IRF2BP1	interferon regulatory factor 2 binding protein 1
105378560	8.78e-18	4.87e-19	0.2318	-8.91512	-2.06646	168.1	LOC105378560	uncharacterized LOC105378560
10093	9.31e-18	5.17e-19	0.1707	8.90856	1.52104	5783.61	ARPC4	actin related protein 2/3 complex subunit 4
826	9.34e-18	5.19e-19	0.1439	8.90804	1.28161	5070.86	CAPNS1	calpain small subunit 1
79834	9.35e-18	5.2e-19	0.1635	-8.90783	-1.4567	773.31	PEAK1	pseudopodium enriched atypical kinase 1
7158	9.52e-18	5.3e-19	0.1442	-8.90579	-1.28434	1058.7	TP53BP1	tumor protein p53 binding protein 1
1112	9.59e-18	5.34e-19	0.1223	-8.90488	-1.08874	4059.33	FOXN3	forkhead box N3
729799	9.81e-18	5.47e-19	0.2335	-8.90226	-2.07846	86.94	SEC14L1P1	SEC14 like 1 pseudogene 1
9450	1.02e-17	5.67e-19	0.2283	8.89825	2.03139	1328.07	LY86	lymphocyte antigen 86
389792	1.07e-17	5.97e-19	0.2597	8.89258	2.30975	116.43	IER5L	immediate early response 5 like
51188	1.13e-17	6.33e-19	0.1923	8.88617	1.70861	372.34	SS18L2	SS18 like 2
100134713	1.13e-17	6.35e-19	0.1685	8.88569	1.49761	152.02	NDUFB2-AS1	NDUFB2 antisense RNA 1
100996506	1.15e-17	6.43e-19	0.2512	-8.88426	-2.23216	182.86	LOC100996506
6184	1.17e-17	6.58e-19	0.1313	8.88179	1.1659	5342.45	RPN1	ribophorin I
1386	1.18e-17	6.65e-19	0.1221	8.88054	1.08455	2320.02	ATF2	activating transcription factor 2
100272228	1.2e-17	6.72e-19	0.1684	-8.87942	-1.49567	300.52	EOLA2-DT	EOLA2 divergent transcript
3482	1.24e-17	6.95e-19	0.2841	-8.87562	-2.52137	17033.5	IGF2R	insulin like growth factor 2 receptor
8209	1.25e-17	7.05e-19	0.1699	8.87417	1.50744	635.02	GATD3	glutamine amidotransferase class 1 domain containing 3
29909	1.26e-17	7.11e-19	0.26	8.8731	2.30734	710.54	GPR171	G protein-coupled receptor 171
8379	1.26e-17	7.13e-19	0.154	8.87281	1.36615	986.29	MAD1L1	mitotic arrest deficient 1 like 1
8428	1.27e-17	7.14e-19	0.1158	-8.87263	-1.02774	1494.06	STK24	serine/threonine kinase 24
4694	1.28e-17	7.23e-19	0.1991	8.87122	1.7662	269.56	NDUFA1	NADH:ubiquinone oxidoreductase subunit A1
100507303	1.28e-17	7.25e-19	0.2594	8.87101	2.301	61.7	SNHG19	small nucleolar RNA host gene 19
84070	1.29e-17	7.33e-19	0.2184	-8.86979	-1.93693	82.4	FAM186B	family with sequence similarity 186 member B
7264	1.3e-17	7.39e-19	0.1772	8.86884	1.5716	535.97	GFUS	GDP-L-fucose synthase
64431	1.31e-17	7.4e-19	0.2323	8.8687	2.05994	388.15	ACTR6	actin related protein 6
100505736	1.31e-17	7.43e-19	0.2213	-8.86828	-1.96266	157.15	LOC100505736	uncharacterized LOC100505736
100033430	1.33e-17	7.55e-19	0.2626	8.86645	2.32861	74.06	SNORD116-18	small nucleolar RNA, C/D box 116-18
8332	1.37e-17	7.77e-19	0.3712	8.86332	3.29011	104.06	H2AC16	H2A clustered histone 16
11198	1.4e-17	7.95e-19	0.1247	-8.86072	-1.10462	1735	SUPT16H	SPT16 homolog, facilitates chromatin remodeling subunit
102723444	1.4e-17	7.99e-19	0.2337	-8.86011	-2.0704	399.75	LOC102723444	uncharacterized LOC102723444
51069	1.41e-17	8.05e-19	0.1436	8.85928	1.27244	238.76	MRPL2	mitochondrial ribosomal protein L2
204851	1.42e-17	8.11e-19	0.1087	-8.85852	-0.962698	6221.76	HIPK1	homeodomain interacting protein kinase 1
401505	1.47e-17	8.4e-19	0.2021	8.85456	1.78965	293.88	TOMM5	translocase of outer mitochondrial membrane 5
22881	1.48e-17	8.46e-19	0.1601	-8.85374	-1.41791	126.09	ANKRD6	ankyrin repeat domain 6
29035	1.54e-17	8.82e-19	0.1532	-8.84915	-1.35602	5251.89	HAPSTR1	HUWE1 associated protein modifying stress responses
105374584	1.57e-17	9e-19	0.1899	-8.84687	-1.6803	440.63	LOC105374584	uncharacterized LOC105374584
51144	1.6e-17	9.17e-19	0.1215	8.84484	1.07505	656.59	HSD17B12	hydroxysteroid 17-beta dehydrogenase 12
23360	1.63e-17	9.32e-19	0.1109	-8.84299	-0.980842	2353.3	FNBP4	formin binding protein 4
157697	1.7e-17	9.77e-19	0.2058	-8.83769	-1.8185	2127.63	ERICH1	glutamate rich 1
107986603	1.85e-17	1.06e-18	0.2977	-8.82853	-2.62821	74.79	LOC107986603
1729	1.85e-17	1.06e-18	0.1072	-8.82813	-0.946035	9602.61	DIAPH1	diaphanous related formin 1
23557	1.94e-17	1.12e-18	0.1616	8.82266	1.4253	608.24	SNAPIN	SNAP associated protein
10555	1.96e-17	1.13e-18	0.2047	8.82168	1.80543	582.44	AGPAT2	1-acylglycerol-3-phosphate O-acyltransferase 2
353274	1.96e-17	1.13e-18	0.1938	-8.82155	-1.70929	1592.62	ZNF445	zinc finger protein 445
57148	1.98e-17	1.14e-18	0.091	-8.82001	-0.802395	3032.46	RALGAPB	Ral GTPase activating protein non-catalytic subunit beta
3097	2.01e-17	1.16e-18	0.1463	-8.81866	-1.28982	3372.45	HIVEP2	HIVEP zinc finger 2
79741	2.05e-17	1.19e-18	0.2725	8.81608	2.40207	1486.84	CCDC7	coiled-coil domain containing 7
54436	2.1e-17	1.21e-18	0.1528	8.8134	1.34669	1630.21	SH3TC1	SH3 domain and tetratricopeptide repeats 1
256380	2.1e-17	1.21e-18	0.1555	-8.81339	-1.37013	2122.7	SCML4	Scm polycomb group protein like 4
7419	2.16e-17	1.25e-18	0.1378	8.81011	1.21428	1952.27	VDAC3	voltage dependent anion channel 3
2791	2.2e-17	1.27e-18	0.3433	8.80796	3.02358	170.39	GNG11	G protein subunit gamma 11
109910379	2.28e-17	1.32e-18	0.2867	8.80377	2.52392	52975.3	RNA45SN3	RNA, 45S pre-ribosomal N3
6188	2.42e-17	1.4e-18	0.1525	8.79713	1.34164	22871.6	RPS3	ribosomal protein S3
51562	2.49e-17	1.45e-18	0.2183	8.79362	1.91946	388.99	MBIP	MAP3K12 binding inhibitory protein 1
6668	2.6e-17	1.51e-18	0.1454	-8.7889	-1.27804	557.15	SP2	Sp2 transcription factor
107987080	2.6e-17	1.51e-18	0.3029	-8.78857	-2.66238	138.04	LOC107987080
11165	2.66e-17	1.55e-18	0.1928	-8.78598	-1.69371	2159.59	NUDT3	nudix hydrolase 3
105370677	2.77e-17	1.62e-18	0.2472	-8.78132	-2.17116	56.22	LOC105370677	uncharacterized LOC105370677
9583	2.79e-17	1.63e-18	0.1089	-8.78054	-0.956409	2730.64	ENTPD4	ectonucleoside triphosphate diphosphohydrolase 4
105375059	2.79e-17	1.63e-18	0.2505	-8.78012	-2.19936	958.95	LOC105375059	uncharacterized LOC105375059
414189	2.82e-17	1.65e-18	0.1961	-8.77895	-1.72199	166.12	AGAP6	ArfGAP with GTPase domain, ankyrin repeat and PH domain 6
28952	2.83e-17	1.66e-18	0.1653	8.77844	1.45137	595.33	CCDC22	coiled-coil domain containing 22
6152	2.98e-17	1.74e-18	0.1715	8.77277	1.50426	4949.51	RPL24	ribosomal protein L24
1535	3.02e-17	1.77e-18	0.1746	8.7712	1.53124	6197.19	CYBA	cytochrome b-245 alpha chain
90338	3.07e-17	1.8e-18	0.1702	-8.76925	-1.49238	756.93	ZNF160	zinc finger protein 160
57617	3.09e-17	1.81e-18	0.1766	8.76842	1.54841	1494.64	VPS18	VPS18 core subunit of CORVET and HOPS complexes
100506443	3.13e-17	1.84e-18	0.2352	-8.7666	-2.06169	161.97	ITPKB-IT1	ITPKB intronic transcript 1
10203	3.2e-17	1.89e-18	0.3023	8.76396	2.64977	234.56	CALCRL	calcitonin receptor like receptor
374879	3.25e-17	1.91e-18	0.1354	-8.76225	-1.18608	321.67	ZNF699	zinc finger protein 699
1457	3.25e-17	1.91e-18	0.0971	-8.76224	-0.850693	1501.36	CSNK2A1	casein kinase 2 alpha 1
105378120	3.34e-17	1.97e-18	0.3005	-8.75915	-2.63197	229.32	LOC105378120	uncharacterized LOC105378120
6230	3.41e-17	2.02e-18	0.1851	8.75643	1.62093	4611.13	RPS25	ribosomal protein S25
80774	3.48e-17	2.05e-18	0.1544	8.7543	1.35152	6358.75	LIMD2	LIM domain containing 2
29952	3.49e-17	2.07e-18	0.1997	8.75362	1.7482	1446.57	DPP7	dipeptidyl peptidase 7
55286	3.52e-17	2.08e-18	0.2694	-8.75277	-2.35828	123.89	C4orf19	chromosome 4 open reading frame 19
116540	3.66e-17	2.17e-18	0.1941	8.74808	1.69832	275.31	MRPL53	mitochondrial ribosomal protein L53
112268304	3.98e-17	2.36e-18	0.354	-8.73872	-3.0936	133.01	LOC112268304
57493	4.04e-17	2.39e-18	0.1906	-8.73698	-1.66487	940.3	HEG1	heart development protein with EGF like domains 1
6199	4.1e-17	2.43e-18	0.1521	8.73512	1.32891	1161.86	RPS6KB2	ribosomal protein S6 kinase B2
390595	4.18e-17	2.49e-18	0.1774	-8.73274	-1.54877	337.73	UBAP1L	ubiquitin associated protein 1 like
4134	4.25e-17	2.53e-18	0.1129	-8.73088	-0.985624	1760.33	MAP4	microtubule associated protein 4
55156	4.25e-17	2.53e-18	0.1783	8.73087	1.55651	655.65	ARMC1	armadillo repeat containing 1
6277	4.28e-17	2.55e-18	0.1948	8.72977	1.70032	7798.47	S100A6	S100 calcium binding protein A6
1396	4.28e-17	2.55e-18	0.2245	8.72973	1.95993	1301.29	CRIP1	cysteine rich protein 1
493	4.33e-17	2.58e-18	0.1316	-8.72836	-1.14906	6332.94	ATP2B4	ATPase plasma membrane Ca2+ transporting 4
128240	4.35e-17	2.6e-18	0.1548	8.72779	1.35109	571.86	NAXE	NAD(P)HX epimerase
112268148	4.37e-17	2.61e-18	0.1938	-8.72716	-1.69146	158.75	LOC112268148	uncharacterized LOC112268148
57102	4.46e-17	2.67e-18	0.1648	8.72468	1.4382	665.57	C12orf4	chromosome 12 open reading frame 4
51241	4.65e-17	2.78e-18	0.1993	8.71994	1.73808	174.09	COX16	cytochrome c oxidase assembly factor COX16
1880	4.7e-17	2.82e-18	0.2378	8.71852	2.07362	3679.1	GPR183	G protein-coupled receptor 183
100874239	4.81e-17	2.89e-18	0.3592	-8.71583	-3.13075	202.5	ARHGAP26-AS1	ARHGAP26 antisense RNA 1
25786	4.82e-17	2.89e-18	0.226	-8.71557	-1.96957	201.68	DGCR11	DiGeorge syndrome critical region gene 11
9446	4.87e-17	2.92e-18	0.1826	8.71437	1.5909	1344.36	GSTO1	glutathione S-transferase omega 1
57447	4.98e-17	3e-18	0.1528	8.71159	1.33073	330.27	NDRG2	NDRG family member 2
404734	5.1e-17	3.07e-18	0.1052	-8.70884	-0.916202	2904.47	ANKHD1-EIF4EBP3	ANKHD1-EIF4EBP3 readthrough
6130	5.12e-17	3.08e-18	0.1631	8.7083	1.42036	23602.4	RPL7A	ribosomal protein L7a
2145	5.24e-17	3.16e-18	0.13	-8.70557	-1.13173	1728.57	EZH1	enhancer of zeste 1 polycomb repressive complex 2 subunit
29855	5.28e-17	3.19e-18	0.262	-8.70466	-2.28085	2390.39	UBN1	ubinuclein 1
78988	5.32e-17	3.21e-18	0.1579	8.70381	1.37406	190.39	MRPL57	mitochondrial ribosomal protein L57
105372707	5.37e-17	3.24e-18	0.1995	8.70267	1.73631	223.91	LOC105372707
29099	5.42e-17	3.28e-18	0.1497	8.70141	1.3026	1057.58	COMMD9	COMM domain containing 9
2100	5.52e-17	3.34e-18	0.1943	-8.69933	-1.69055	183.07	ESR2	estrogen receptor 2
1763	5.68e-17	3.44e-18	0.1911	8.69597	1.66174	343.43	DNA2	DNA replication helicase/nuclease 2
4627	5.7e-17	3.46e-18	0.1621	-8.69542	-1.40983	22474.3	MYH9	myosin heavy chain 9
9235	5.78e-17	3.5e-18	0.1841	8.69381	1.60074	6142.58	IL32	interleukin 32
653513	5.79e-17	3.51e-18	0.2252	-8.69358	-1.95801	212.03	LOC653513	phosphodiesterase 4D interacting protein-like
10960	6.03e-17	3.66e-18	0.1481	8.68881	1.28664	1713.53	LMAN2	lectin, mannose binding 2
205428	6.05e-17	3.68e-18	0.119	8.68838	1.03423	1295.65	DIPK2A	divergent protein kinase domain 2A
100133331	6.08e-17	3.7e-18	0.3187	-8.68764	-2.76877	194.67	LOC100133331	replaced by ID 100288069
54926	6.08e-17	3.7e-18	0.1931	-8.68761	-1.67734	1752.06	UBE2R2	ubiquitin conjugating enzyme E2 R2
23421	6.35e-17	3.87e-18	0.2043	8.68251	1.77426	333.44	ITGB3BP	integrin subunit beta 3 binding protein
100271873	6.35e-17	3.88e-18	0.3071	-8.68228	-2.66643	149.28	AIRN	antisense of IGF2R non-protein coding RNA
9665	6.35e-17	3.88e-18	0.1777	-8.6823	-1.54281	4594.88	MARF1	meiosis regulator and mRNA stability factor 1
55095	6.62e-17	4.04e-18	0.1965	-8.67756	-1.70537	1273.18	SAMD4B	sterile alpha motif domain containing 4B
107986085	6.85e-17	4.19e-18	0.3149	-8.6734	-2.73097	44.93	LINC02019	long intergenic non-protein coding RNA 2019
64089	6.85e-17	4.19e-18	0.2474	8.67338	2.14558	307.83	SNX16	sorting nexin 16
122060	7.04e-17	4.31e-18	0.1496	8.67032	1.29741	854.66	SLAIN1	SLAIN motif family member 1
6618	7.15e-17	4.38e-18	0.1792	8.66839	1.55333	213.46	SNAPC2	small nuclear RNA activating complex polypeptide 2
107987245	7.31e-17	4.48e-18	0.2383	-8.66577	-2.06528	422.76	LOC107987245	uncharacterized LOC107987245
25926	7.31e-17	4.49e-18	0.1652	8.66576	1.43151	1637.35	NOL11	nucleolar protein 11
4162	7.31e-17	4.49e-18	0.171	-8.66563	-1.48169	405.73	MCAM	melanoma cell adhesion molecule
105375060	7.38e-17	4.54e-18	0.2439	-8.66443	-2.11368	305.47	LOC105375060	replaced by ID 105375059
112268024	7.69e-17	4.73e-18	0.2136	-8.65968	-1.8497	178.08	LOC112268024
56915	7.73e-17	4.76e-18	0.1638	8.65895	1.41815	224.34	EXOSC5	exosome component 5
401466	7.92e-17	4.88e-18	0.1989	8.65612	1.72208	418.18	RBIS	ribosomal biogenesis factor
442590	7.93e-17	4.89e-18	0.2034	-8.65587	-1.76062	177.79	SPDYE5	speedy/RINGO cell cycle regulator family member E5
441457	8.06e-17	4.98e-18	0.1872	-8.65392	-1.61982	230.33	NUTM2G	NUT family member 2G
10155	8.17e-17	5.05e-18	0.1361	8.6522	1.17774	3337.54	TRIM28	tripartite motif containing 28
11176	8.46e-17	5.23e-18	0.1685	-8.64826	-1.45728	4991.37	BAZ2A	bromodomain adjacent to zinc finger domain 2A
55252	8.88e-17	5.5e-18	0.1121	-8.64253	-0.969062	2049.6	ASXL2	ASXL transcriptional regulator 2
81618	8.94e-17	5.54e-18	0.2384	8.64176	2.06039	806.24	ITM2C	integral membrane protein 2C
7918	9.51e-17	5.9e-18	0.1637	8.63455	1.41321	719.4	GPANK1	G-patch domain and ankyrin repeats 1
107985063	9.51e-17	5.9e-18	0.2536	-8.63451	-2.18929	145.29	LOC107985063
5062	9.52e-17	5.91e-18	0.1659	-8.63426	-1.43276	4512.08	PAK2	p21 (RAC1) activated kinase 2
23303	9.6e-17	5.97e-18	0.1289	-8.6332	-1.11252	1678.4	KIF13B	kinesin family member 13B
376267	9.6e-17	5.97e-18	0.1803	-8.63311	-1.55657	280.57	RAB15	RAB15, member RAS oncogene family
100996746	1.02e-16	6.33e-18	0.2387	-8.62645	-2.05889	81.97	SPDYE11	speedy/RINGO cell cycle regulator family member E11
100527964	1.02e-16	6.36e-18	0.2264	-8.62594	-1.9529	91.09	LHX4-AS1	LHX4 antisense RNA 1
5427	1.04e-16	6.46e-18	0.2716	8.62408	2.34207	201.86	POLE2	DNA polymerase epsilon 2, accessory subunit
150381	1.04e-16	6.48e-18	0.2671	-8.62372	-2.30309	124.28	PRR34-AS1	PRR34 antisense RNA 1
57171	1.04e-16	6.51e-18	0.1509	8.62319	1.30135	252.34	DOLPP1	dolichyldiphosphatase 1
441150	1.08e-16	6.77e-18	0.3026	8.61876	2.60802	72.29	C6orf226	chromosome 6 open reading frame 226
28986	1.08e-16	6.78e-18	0.2162	8.6186	1.86355	235.25	MAGEH1	MAGE family member H1
339123	1.09e-16	6.81e-18	0.1624	8.61801	1.39921	687.33	JMJD8	jumonji domain containing 8
29078	1.09e-16	6.84e-18	0.2358	8.61753	2.03231	190.99	NDUFAF4	NADH:ubiquinone oxidoreductase complex assembly factor 4
8717	1.1e-16	6.88e-18	0.1593	8.6169	1.37306	613.36	TRADD	TNFRSF1A associated via death domain
153129	1.1e-16	6.92e-18	0.1293	8.61627	1.11371	706.15	SLC38A9	solute carrier family 38 member 9
107984990	1.14e-16	7.15e-18	0.3251	-8.61245	-2.79991	141.51	LOC107984990	uncharacterized LOC107984990
8269	1.17e-16	7.36e-18	0.2321	8.60922	1.99791	141.66	TMEM187	transmembrane protein 187
6726	1.17e-16	7.37e-18	0.1874	8.60906	1.61319	2396.48	SRP9	signal recognition particle 9
55120	1.18e-16	7.4e-18	0.2497	8.60855	2.14948	550.88	FANCL	FA complementation group L
25843	1.18e-16	7.44e-18	0.1702	8.60799	1.46484	473.55	MOB4	MOB family member 4, phocein
107986087	1.23e-16	7.76e-18	0.2224	-8.60315	-1.9135	237.28	LOC107986087	uncharacterized LOC107986087
84954	1.27e-16	8.02e-18	0.146	8.5993	1.25509	328.48	MPND	MPN domain containing
645	1.28e-16	8.07e-18	0.2101	8.59861	1.80625	891.02	BLVRB	biliverdin reductase B
1312	1.31e-16	8.28e-18	0.1779	8.59571	1.52875	738.01	COMT	catechol-O-methyltransferase
22828	1.31e-16	8.3e-18	0.0867	-8.5953	-0.745009	2735.41	SCAF8	SR-related CTD associated factor 8
2671	1.31e-16	8.3e-18	0.1985	8.59537	1.70577	294.8	GFER	growth factor, augmenter of liver regeneration
5874	1.32e-16	8.35e-18	0.2638	8.59471	2.26729	1485.15	RAB27B	RAB27B, member RAS oncogene family
28991	1.34e-16	8.46e-18	0.1729	8.59315	1.48605	637.95	COMMD5	COMM domain containing 5
79624	1.36e-16	8.63e-18	0.172	8.59083	1.47802	428.49	ARMT1	acidic residue methyltransferase 1
517	1.41e-16	8.92e-18	0.1376	8.5871	1.18185	1784.41	ATP5MC2	ATP synthase membrane subunit c locus 2
23117	1.45e-16	9.2e-18	0.1879	-8.58352	-1.61265	621.4	NPIPB3	nuclear pore complex interacting protein family member B3
107986853	1.47e-16	9.35e-18	0.2271	-8.58173	-1.94879	927.27	LOC107986853	uncharacterized LOC107986853
8729	1.49e-16	9.47e-18	0.1234	-8.58025	-1.05905	1619.34	GBF1	golgi brefeldin A resistant guanine nucleotide exchange factor 1
192669	1.49e-16	9.47e-18	0.1323	-8.58016	-1.13496	1947.3	AGO3	argonaute RISC catalytic component 3
84146	1.52e-16	9.68e-18	0.2094	8.57766	1.79654	4715.73	ZNF644	zinc finger protein 644
8492	1.54e-16	9.85e-18	0.255	8.57574	2.18669	188.23	PRSS12	serine protease 12
654483	1.6e-16	1.02e-17	0.2257	8.57154	1.93424	182.41	BOLA2B	bolA family member 2B
60343	1.61e-16	1.03e-17	0.14	8.57099	1.19996	410.41	FAM3A	FAM3 metabolism regulating signaling molecule A
105375489	1.61e-16	1.03e-17	0.2074	8.57052	1.77766	222.5	LOC105375489	uncharacterized LOC105375489
692087	1.62e-16	1.03e-17	0.228	8.56999	1.95362	130.57	SNORD49B	small nucleolar RNA, C/D box 49B
23248	1.65e-16	1.06e-17	0.1208	-8.56737	-1.03498	1357.6	RPRD2	regulation of nuclear pre-mRNA domain containing 2
7248	1.66e-16	1.06e-17	0.1544	-8.56684	-1.32297	1191.79	TSC1	TSC complex subunit 1
100101267	1.67e-16	1.07e-17	0.1558	-8.56606	-1.33439	1270.49	POM121C	POM121 transmembrane nucleoporin C
257397	1.67e-16	1.07e-17	0.1157	-8.56587	-0.991471	1213.82	TAB3	TGF-beta activated kinase 1 (MAP3K7) binding protein 3
9422	1.69e-16	1.09e-17	0.1133	-8.56424	-0.970525	1332.8	ZNF264	zinc finger protein 264
57819	1.71e-16	1.1e-17	0.1843	8.56284	1.57828	233.8	LSM2	LSM2 homolog, U6 small nuclear RNA and mRNA degradation associated
55004	1.71e-16	1.1e-17	0.1904	8.56286	1.63069	1305.18	LAMTOR1	late endosomal/lysosomal adaptor, MAPK and MTOR activator 1
54882	1.8e-16	1.16e-17	0.1043	-8.55718	-0.892778	2907.26	ANKHD1	ankyrin repeat and KH domain containing 1
60674	1.81e-16	1.17e-17	0.1491	8.55597	1.27587	1089.2	GAS5	growth arrest specific 5
259215	1.83e-16	1.18e-17	0.3409	8.5549	2.91604	94.63	LY6G6F	lymphocyte antigen 6 family member G6F
4712	1.86e-16	1.2e-17	0.2039	8.55311	1.74395	98.68	NDUFB6	NADH:ubiquinone oxidoreductase subunit B6
102466864	1.88e-16	1.21e-17	0.2345	8.55163	2.00546	57.85	MIR6516	microRNA 6516
84916	1.88e-16	1.22e-17	0.1321	8.55145	1.12995	648.69	UTP4	UTP4 small subunit processome component
4723	1.94e-16	1.25e-17	0.1417	8.5481	1.21108	1118.74	NDUFV1	NADH:ubiquinone oxidoreductase core subunit V1
127833	2.04e-16	1.32e-17	0.4008	-8.54203	-3.42344	159.81	SYT2	synaptotagmin 2
3176	2.09e-16	1.35e-17	0.1911	8.53909	1.63162	616.46	HNMT	histamine N-methyltransferase
100996724	2.14e-16	1.39e-17	0.1829	-8.53631	-1.56097	928.04	PDE4DIPP2	PDE4DIP pseudogene 2
9410	2.14e-16	1.39e-17	0.1453	8.53598	1.23991	1164.84	SNRNP40	small nuclear ribonucleoprotein U5 subunit 40
112703	2.15e-16	1.4e-17	0.2215	8.53535	1.89056	84.33	GARIN5A	golgi associated RAB2 interactor 5A
201562	2.21e-16	1.43e-17	0.1199	-8.53239	-1.02345	736.18	HACD2	3-hydroxyacyl-CoA dehydratase 2
100505641	2.23e-16	1.45e-17	0.1079	-8.5313	-0.92072	2236.67	FGD5-AS1	FGD5 antisense RNA 1
29780	2.24e-16	1.46e-17	0.2061	8.53034	1.75788	825.98	PARVB	parvin beta
1351	2.25e-16	1.46e-17	0.1942	8.53003	1.65638	476.9	COX8A	cytochrome c oxidase subunit 8A
51522	2.26e-16	1.47e-17	0.2006	8.52918	1.71105	500.3	TMEM14C	transmembrane protein 14C
4736	2.36e-16	1.54e-17	0.1471	8.52417	1.25423	8561.43	RPL10A	ribosomal protein L10a
1509	2.36e-16	1.54e-17	0.2081	8.524	1.77395	8845.88	CTSD	cathepsin D
10734	2.42e-16	1.58e-17	0.2006	-8.52121	-1.70921	195.98	STAG3	stromal antigen 3
6843	2.49e-16	1.63e-17	0.1651	-8.51786	-1.4062	783.9	VAMP1	vesicle associated membrane protein 1
1603	2.66e-16	1.74e-17	0.2078	8.51012	1.76841	824.28	DAD1	defender against cell death 1
381	2.83e-16	1.86e-17	0.1752	8.50251	1.4899	2251.81	ARF5	ADP ribosylation factor 5
105375530	2.86e-16	1.87e-17	0.2751	-8.50156	-2.33894	76.21	LOC105375530	uncharacterized LOC105375530
110599563	2.97e-16	1.95e-17	0.3433	8.49685	2.91659	92.8	LY6G6F-LY6G6D	LY6G6F-LY6G6D readthrough
4860	2.98e-16	1.95e-17	0.1921	8.49656	1.63195	1472.98	PNP	purine nucleoside phosphorylase
7328	3e-16	1.97e-17	0.1517	-8.49547	-1.28858	1655.61	UBE2H	ubiquitin conjugating enzyme E2 H
54913	3.06e-16	2.01e-17	0.2896	8.49307	2.45941	78.44	RPP25	ribonuclease P and MRP subunit p25
55840	3.07e-16	2.02e-17	0.2848	8.49274	2.41855	561.81	EAF2	ELL associated factor 2
51294	3.09e-16	2.03e-17	0.1787	-8.49188	-1.5172	202.55	PCDH12	protocadherin 12
1193	3.11e-16	2.05e-17	0.2591	8.49101	2.2003	180.61	CLIC2	chloride intracellular channel 2
55911	3.11e-16	2.05e-17	0.2784	-8.4908	-2.36425	1309.33	APOBR	apolipoprotein B receptor
651337	3.12e-16	2.06e-17	0.2048	-8.49032	-1.73903	108.45	LOC651337	uncharacterized LOC651337
27079	3.15e-16	2.08e-17	0.1803	8.48927	1.53102	226.38	RPUSD2	RNA pseudouridine synthase domain containing 2
57724	3.23e-16	2.13e-17	0.1226	-8.48639	-1.04055	3495.27	EPG5	ectopic P-granules 5 autophagy tethering factor
11117	3.25e-16	2.15e-17	0.2314	8.48556	1.96341	74.29	EMILIN1	elastin microfibril interfacer 1
9813	3.27e-16	2.16e-17	0.0976	-8.48471	-0.827916	2644.38	EFCAB14	EF-hand calcium binding domain 14
53938	3.28e-16	2.17e-17	0.1843	8.48438	1.5639	432.99	PPIL3	peptidylprolyl isomerase like 3
64005	3.31e-16	2.19e-17	0.1415	8.483	1.20048	9215.6	MYO1G	myosin IG
414919	3.31e-16	2.19e-17	0.1447	8.48308	1.22787	186.22	C8orf82	chromosome 8 open reading frame 82
7001	3.45e-16	2.29e-17	0.1706	8.47802	1.44644	801.79	PRDX2	peroxiredoxin 2
122618	3.46e-16	2.3e-17	0.2799	8.47775	2.37268	737.97	PLD4	phospholipase D family member 4
6522	3.55e-16	2.36e-17	0.17	8.47468	1.44046	1112.58	SLC4A2	solute carrier family 4 member 2
51264	3.58e-16	2.38e-17	0.1685	8.47349	1.42779	341.3	MRPL27	mitochondrial ribosomal protein L27
10180	3.64e-16	2.42e-17	0.1221	-8.47162	-1.03396	1773.51	RBM6	RNA binding motif protein 6
107985227	3.71e-16	2.47e-17	0.2439	-8.46926	-2.06538	115.85	LOC107985227
55823	3.71e-16	2.47e-17	0.1378	8.46919	1.16701	1844.41	VPS11	VPS11 core subunit of CORVET and HOPS complexes
10190	3.81e-16	2.54e-17	0.2284	8.46607	1.93328	611.68	TXNDC9	thioredoxin domain containing 9
158	3.81e-16	2.54e-17	0.1191	8.46591	1.00871	950.69	ADSL	adenylosuccinate lyase
64979	3.82e-16	2.55e-17	0.1972	8.46559	1.66953	133.97	MRPL36	mitochondrial ribosomal protein L36
4247	3.83e-16	2.56e-17	0.1222	8.46498	1.03456	1036.85	MGAT2	alpha-1,6-mannosyl-glycoprotein 2-beta-N-acetylglucosaminyltransferase
677885	3.84e-16	2.57e-17	0.2671	8.46474	2.26131	65.01	SNORA59A	small nucleolar RNA, H/ACA box 59A
105374981	3.91e-16	2.62e-17	0.2716	-8.46252	-2.29883	1786	LOC105374981	uncharacterized LOC105374981
84304	3.95e-16	2.64e-17	0.1983	8.46128	1.67755	552.14	NUDT22	nudix hydrolase 22
54929	3.98e-16	2.67e-17	0.1865	8.46016	1.57772	169.4	TMEM161A	transmembrane protein 161A
105376436	4.01e-16	2.69e-17	0.3494	-8.45942	-2.95602	58.37	LOC105376436	uncharacterized LOC105376436
10474	4.04e-16	2.71e-17	0.157	8.45824	1.32824	2504.1	TADA3	transcriptional adaptor 3
28638	4.06e-16	2.73e-17	0.1463	8.45754	1.23762	3349.28	TRBC2	T cell receptor beta constant 2
105371081	4.15e-16	2.79e-17	0.2871	-8.45513	-2.42751	65.42	LOC105371081	uncharacterized LOC105371081
55568	4.24e-16	2.86e-17	0.1203	-8.45234	-1.0171	1460.73	GALNT10	polypeptide N-acetylgalactosaminyltransferase 10
23097	4.27e-16	2.88e-17	0.1496	-8.45139	-1.26456	1065.51	CDK19	cyclin dependent kinase 19
28744	4.31e-16	2.9e-17	0.2222	-8.45034	-1.8777	76.45	TRAJ11	T cell receptor alpha joining 11
56984	4.31e-16	2.91e-17	0.1509	8.45014	1.27535	703.35	PSMG2	proteasome assembly chaperone 2
64222	4.35e-16	2.94e-17	0.1257	8.44892	1.0621	865.73	TOR3A	torsin family 3 member A
107985120	4.35e-16	2.94e-17	0.2602	-8.44891	-2.19813	252.42	LOC107985120
79734	4.41e-16	2.98e-17	0.1631	8.4474	1.3778	271.93	KCTD17	potassium channel tetramerization domain containing 17
4711	4.42e-16	2.99e-17	0.1234	8.44705	1.04252	929.4	NDUFB5	NADH:ubiquinone oxidoreductase subunit B5
55630	4.45e-16	3.01e-17	0.2886	8.44612	2.43752	83.97	SLC39A4	solute carrier family 39 member 4
4245	4.47e-16	3.03e-17	0.1324	8.44559	1.11823	5236.16	MGAT1	alpha-1,3-mannosyl-glycoprotein 2-beta-N-acetylglucosaminyltransferase
6181	4.51e-16	3.06e-17	0.1899	8.44432	1.6033	6289.94	RPLP2	ribosomal protein lateral stalk subunit P2
5106	4.55e-16	3.09e-17	0.1859	8.44316	1.56944	729.45	PCK2	phosphoenolpyruvate carboxykinase 2, mitochondrial
163049	4.57e-16	3.11e-17	0.1258	-8.44252	-1.06193	612.94	ZNF791	zinc finger protein 791
55958	4.68e-16	3.18e-17	0.1191	8.43967	1.00493	1681.66	KLHL9	kelch like family member 9
107985897	4.83e-16	3.28e-17	0.2706	-8.4361	-2.28299	78.55	LOC107985897	uncharacterized LOC107985897
7456	4.87e-16	3.31e-17	0.168	-8.43498	-1.4169	6148.26	WIPF1	WAS/WASL interacting protein family member 1
55032	4.89e-16	3.33e-17	0.113	8.43441	0.953418	1068.59	SLC35A5	solute carrier family 35 member A5
51428	4.89e-16	3.33e-17	0.1369	8.4344	1.15447	991.75	DDX41	DEAD-box helicase 41
9794	4.97e-16	3.39e-17	0.1732	-8.43226	-1.46038	1676.35	MAML1	mastermind like transcriptional coactivator 1
203228	5.02e-16	3.43e-17	0.1952	8.43103	1.64573	4543.65	C9orf72	C9orf72-SMCR8 complex subunit
259197	5.22e-16	3.56e-17	0.1767	8.42645	1.48869	544.18	NCR3	natural cytotoxicity triggering receptor 3
8905	5.24e-16	3.58e-17	0.1471	8.42599	1.23906	2851.58	AP1S2	adaptor related protein complex 1 subunit sigma 2
4085	5.32e-16	3.64e-17	0.2418	8.42392	2.03711	134.94	MAD2L1	mitotic arrest deficient 2 like 1
10181	5.62e-16	3.84e-17	0.1263	-8.41759	-1.06319	3968.31	RBM5	RNA binding motif protein 5
440345	5.75e-16	3.94e-17	0.2021	-8.41482	-1.70091	936.28	NPIPB4	nuclear pore complex interacting protein family member B4
867	6.07e-16	4.16e-17	0.1898	-8.4084	-1.59584	4212.96	CBL	Cbl proto-oncogene
100132062	6.14e-16	4.21e-17	0.3654	-8.40696	-3.07205	109.39	LOC100132062	uncharacterized LOC100132062
105371141	6.29e-16	4.31e-17	0.3679	-8.40401	-3.09187	57.36	LOC105371141
9792	6.42e-16	4.41e-17	0.1424	-8.40151	-1.19655	1128.31	SERTAD2	SERTA domain containing 2
102723604	6.51e-16	4.48e-17	0.2486	-8.39971	-2.08815	218.72	LOC102723604	uncharacterized LOC102723604
27301	6.6e-16	4.54e-17	0.1263	8.39809	1.061	413.91	APEX2	apurinic/apyrimidinic endodeoxyribonuclease 2
4026	6.65e-16	4.58e-17	0.1247	-8.39703	-1.04678	2894.77	LPP	LIM domain containing preferred translocation partner in lipoma
2969	6.68e-16	4.6e-17	0.1218	-8.39649	-1.02273	1911.59	GTF2I	general transcription factor IIi
143384	6.8e-16	4.69e-17	0.1577	-8.39429	-1.32343	2006.21	CACUL1	CDK2 associated cullin domain 1
55182	6.97e-16	4.81e-17	0.1285	8.39126	1.07834	1070.43	RNF220	ring finger protein 220
64805	7.07e-16	4.88e-17	0.3413	8.38956	2.86304	456.69	P2RY12	purinergic receptor P2Y12
11083	7.23e-16	4.99e-17	0.1117	-8.38684	-0.937067	3286.47	DIDO1	death inducer-obliterator 1
126382	7.69e-16	5.32e-17	0.205	8.37946	1.71816	237.53	NR2C2AP	nuclear receptor 2C2 associated protein
25870	7.71e-16	5.33e-17	0.1496	8.37909	1.25314	1432.39	SUMF2	sulfatase modifying factor 2
6154	7.8e-16	5.4e-17	0.2062	8.3777	1.72761	27945.5	RPL26	ribosomal protein L26
64343	7.84e-16	5.43e-17	0.1639	8.37702	1.37287	698.44	AZI2	5-azacytidine induced 2
140606	7.88e-16	5.46e-17	0.2791	8.37632	2.33772	141.52	SELENOM	selenoprotein M
22848	7.88e-16	5.46e-17	0.1672	-8.37624	-1.40013	4528.88	AAK1	AP2 associated kinase 1
85407	7.99e-16	5.54e-17	0.2922	-8.37452	-2.4468	189.03	NKD1	NKD inhibitor of WNT signaling pathway 1
115939	8.11e-16	5.64e-17	0.1816	8.37259	1.52068	312.63	TSR3	TSR3 ribosome maturation factor
9923	8.12e-16	5.65e-17	0.1393	-8.37241	-1.1662	1551.8	ZBTB40	zinc finger and BTB domain containing 40
27089	8.12e-16	5.65e-17	0.1489	8.3724	1.24667	357.54	UQCRQ	ubiquinol-cytochrome c reductase complex III subunit VII
79095	8.24e-16	5.74e-17	0.2077	8.37051	1.73881	354.53	BBLN	bublin coiled coil protein
309	8.61e-16	6e-17	0.136	8.36521	1.13754	9638.47	ANXA6	annexin A6
51185	8.62e-16	6.01e-17	0.1949	8.36509	1.63053	2349.33	CRBN	cereblon
440918	8.94e-16	6.24e-17	0.1798	8.36067	1.50348	279.35	FLJ46875	uncharacterized LOC440918
360023	9.29e-16	6.49e-17	0.2419	8.35602	2.02106	980.46	ZBTB41	zinc finger and BTB domain containing 41
150759	9.37e-16	6.55e-17	0.2141	-8.35497	-1.78899	235.68	LINC00342	long intergenic non-protein coding RNA 342
79752	9.48e-16	6.63e-17	0.185	8.35343	1.54507	920.97	ZFAND1	zinc finger AN1-type containing 1
100616668	9.77e-16	6.83e-17	0.2419	8.34988	2.01949	274.15	TPTE2P5	TPTE2 pseudogene 5
2222	9.94e-16	6.96e-17	0.1276	8.34776	1.06538	2326.8	FDFT1	farnesyl-diphosphate farnesyltransferase 1
79048	1e-15	7.01e-17	0.1206	-8.34685	-1.00662	2224.32	SECISBP2	SECIS binding protein 2
4140	1e-15	7.04e-17	0.11	-8.34638	-0.918283	1930.71	MARK3	microtubule affinity regulating kinase 3
100500847	1e-15	7.05e-17	0.1924	8.3462	1.60602	153.47	MIR3615	microRNA 3615
84795	1.01e-15	7.09e-17	0.1739	-8.34548	-1.45104	330.57	PYROXD2	pyridine nucleotide-disulphide oxidoreductase domain 2
29901	1.03e-15	7.25e-17	0.2647	8.34295	2.20802	91.04	SAC3D1	SAC3 domain containing 1
677781	1.05e-15	7.39e-17	0.2333	8.34058	1.94602	58.72	SCARNA16	small Cajal body-specific RNA 16
56886	1.07e-15	7.55e-17	0.1089	-8.33803	-0.908105	3402	UGGT1	UDP-glucose glycoprotein glucosyltransferase 1
11057	1.11e-15	7.83e-17	0.2244	-8.33371	-1.86971	4122.89	ABHD2	abhydrolase domain containing 2, acylglycerol lipase
124790	1.13e-15	7.97e-17	0.1275	8.33162	1.06228	341.67	HEXIM2	HEXIM P-TEFb complex subunit 2
5727	1.13e-15	7.99e-17	0.1667	-8.3314	-1.38894	568.26	PTCH1	patched 1
2584	1.14e-15	8.01e-17	0.2666	8.33103	2.22132	454.17	GALK1	galactokinase 1
158234	1.14e-15	8.05e-17	0.1406	-8.33046	-1.17138	695.79	TRMT10B	tRNA methyltransferase 10B
962	1.15e-15	8.12e-17	0.1401	8.32954	1.1666	9399.27	CD48	CD48 molecule
57541	1.15e-15	8.11e-17	0.1387	-8.32962	-1.15534	737.26	ZNF398	zinc finger protein 398
51293	1.22e-15	8.63e-17	0.2471	8.32225	2.05609	267.87	CD320	CD320 molecule
1794	1.23e-15	8.71e-17	0.1331	-8.32113	-1.1076	14617.8	DOCK2	dedicator of cytokinesis 2
1340	1.28e-15	9.05e-17	0.2269	8.31661	1.88711	845.61	COX6B1	cytochrome c oxidase subunit 6B1
105374808	1.32e-15	9.37e-17	0.2455	-8.31246	-2.04061	98.09	LOC105374808	replaced by ID 10505
107986553	1.33e-15	9.45e-17	0.2609	-8.31146	-2.16823	51.04	LOC107986553
7531	1.35e-15	9.55e-17	0.1305	8.31024	1.08484	3446.6	YWHAE	tyrosine 3-monooxygenase/tryptophan 5-monooxygenase activation protein epsilon
9158	1.35e-15	9.57e-17	0.1859	8.30995	1.54498	828.98	FIBP	FGF1 intracellular binding protein
1859	1.36e-15	9.7e-17	0.1039	-8.30846	-0.863569	5705.59	DYRK1A	dual specificity tyrosine phosphorylation regulated kinase 1A
1871	1.37e-15	9.76e-17	0.1806	-8.30769	-1.5007	1298.46	E2F3	E2F transcription factor 3
27037	1.37e-15	9.75e-17	0.1385	8.30776	1.15085	830.36	TRMT2A	tRNA methyltransferase 2 homolog A
80149	1.41e-15	1.01e-16	0.1416	8.30413	1.17602	1182.49	ZC3H12A	zinc finger CCCH-type containing 12A
10160	1.49e-15	1.06e-16	0.1433	-8.29744	-1.18889	791.58	FARP1	FERM, ARH/RhoGEF and pleckstrin domain protein 1
26610	1.52e-15	1.09e-16	0.1921	8.29483	1.59354	462.72	ELP4	elongator acetyltransferase complex subunit 4
29990	1.53e-15	1.09e-16	0.1668	-8.29433	-1.3835	389.21	PILRB	paired immunoglobin like type 2 receptor beta
105374769	1.58e-15	1.13e-16	0.636	-8.29037	-5.27243	84.95	LOC105374769	uncharacterized LOC105374769
9334	1.58e-15	1.13e-16	0.2425	-8.29012	-2.01073	1907.5	B4GALT5	beta-1,4-galactosyltransferase 5
2661	1.58e-15	1.13e-16	0.2184	8.28978	1.81068	90.42	GDF9	growth differentiation factor 9
3013	1.58e-15	1.13e-16	0.2664	8.28976	2.20813	374.97	H2AC7	H2A clustered histone 7
55017	1.58e-15	1.13e-16	0.1399	8.28985	1.15987	976.83	C14orf119	chromosome 14 open reading frame 119
65095	1.58e-15	1.13e-16	0.106	-8.28978	-0.878977	449.97	KRI1	KRI1 homolog
63035	1.59e-15	1.14e-16	0.2387	-8.28887	-1.97851	336.65	BCORL1	BCL6 corepressor like 1
51371	1.63e-15	1.17e-16	0.2033	8.28646	1.68477	839.95	POMP	proteasome maturation protein
64145	1.69e-15	1.21e-16	0.1011	-8.2819	-0.836891	1022.26	RBSN	rabenosyn, RAB effector
644656	1.7e-15	1.22e-16	0.2355	8.2809	1.9501	175.85	LOC644656	uncharacterized LOC644656
9831	1.7e-15	1.22e-16	0.1345	-8.28072	-1.11393	604.04	ZNF623	zinc finger protein 623
729614	1.76e-15	1.27e-16	0.1876	8.27673	1.55297	371.02	SPEN-AS1	SPEN antisense RNA 1
5591	1.76e-15	1.27e-16	0.127	-8.27673	-1.05078	5926.07	PRKDC	protein kinase, DNA-activated, catalytic subunit
100132287	1.78e-15	1.29e-16	0.3751	-8.2749	-3.10423	336.79	LOC100132287	uncharacterized LOC100132287
474344	1.78e-15	1.29e-16	0.1405	8.27481	1.16274	4110.11	GIMAP6	GTPase, IMAP family member 6
79102	1.79e-15	1.29e-16	0.199	8.27408	1.64679	501.81	RNF26	ring finger protein 26
57650	1.81e-15	1.3e-16	0.2139	8.27313	1.76949	200.41	CIP2A	cellular inhibitor of PP2A
100874278	1.81e-15	1.31e-16	0.2257	-8.27295	-1.86737	82.69	ERI3-IT1	ERI3 intronic transcript 1
115825	1.82e-15	1.32e-16	0.1365	-8.27219	-1.12947	3133.33	WDFY2	WD repeat and FYVE domain containing 2
7106	1.83e-15	1.33e-16	0.232	8.27123	1.91887	243.97	TSPAN4	tetraspanin 4
51621	1.83e-15	1.33e-16	0.1207	-8.27087	-0.998194	5403.2	KLF13	KLF transcription factor 13
9284	1.83e-15	1.33e-16	0.2415	-8.27088	-1.99717	81	NPIPA1	nuclear pore complex interacting protein family member A1
113000	1.89e-15	1.37e-16	0.2068	8.26714	1.70946	420.3	RPUSD1	RNA pseudouridine synthase domain containing 1
25796	1.94e-15	1.41e-16	0.1803	8.26417	1.48999	704.29	PGLS	6-phosphogluconolactonase
25864	1.96e-15	1.42e-16	0.1884	8.2629	1.55712	98.52	ABHD14A	abhydrolase domain containing 14A
80013	1.98e-15	1.44e-16	0.1832	8.26151	1.51369	2285.39	MINDY3	MINDY lysine 48 deubiquitinase 3
54880	1.98e-15	1.44e-16	0.1309	-8.26156	-1.08178	921.96	BCOR	BCL6 corepressor
102724615	1.98e-15	1.44e-16	0.2433	-8.26117	-2.01031	151.77	LOC102724615
28832	1.99e-15	1.45e-16	0.3011	8.26074	2.48769	572.9	IGLJ2	immunoglobulin lambda joining 2
107986476	1.99e-15	1.45e-16	0.1901	-8.26049	-1.5704	82.62	LOC107986476	uncharacterized LOC107986476
197320	1.99e-15	1.45e-16	0.1537	-8.2604	-1.26958	305.75	ZNF778	zinc finger protein 778
161779	2.01e-15	1.47e-16	0.1404	8.25909	1.15944	215.12	PGBD4	piggyBac transposable element derived 4
23250	2.06e-15	1.5e-16	0.2203	-8.25614	-1.8192	3100.41	ATP11A	ATPase phospholipid transporting 11A
25913	2.12e-15	1.55e-16	0.2206	8.25234	1.82012	660.97	POT1	protection of telomeres 1
23729	2.12e-15	1.55e-16	0.1344	8.25242	1.10911	350.18	SHPK	sedoheptulokinase
6942	2.25e-15	1.65e-16	0.1598	-8.24529	-1.31768	2417.36	TCF20	transcription factor 20
51537	2.49e-15	1.82e-16	0.2668	8.23307	2.19664	275.37	MTFP1	mitochondrial fission process 1
2597	2.51e-15	1.84e-16	0.2089	8.2321	1.71962	20787.5	GAPDH	glyceraldehyde-3-phosphate dehydrogenase
27154	2.52e-15	1.85e-16	0.1364	-8.23161	-1.1228	835.84	BRPF3	bromodomain and PHD finger containing 3
3615	2.53e-15	1.86e-16	0.1358	8.23104	1.11796	1599.69	IMPDH2	inosine monophosphate dehydrogenase 2
107984128	2.53e-15	1.86e-16	0.4794	-8.23086	-3.94584	88.31	LOC107984128	uncharacterized LOC107984128
54976	2.53e-15	1.86e-16	0.2365	8.23071	1.9469	593.49	C20orf27	chromosome 20 open reading frame 27
54851	2.57e-15	1.89e-16	0.1807	8.22876	1.48663	931.65	ANKRD49	ankyrin repeat domain 49
105376707	2.59e-15	1.9e-16	0.1886	-8.2281	-1.55142	1080.52	LOC105376707
54556	2.6e-15	1.91e-16	0.15	8.22735	1.23443	626.02	ING3	inhibitor of growth family member 3
79023	2.71e-15	2e-16	0.1434	8.22216	1.17942	318.92	NUP37	nucleoporin 37
10057	2.72e-15	2.01e-16	0.1568	-8.22177	-1.28895	850.82	ABCC5	ATP binding cassette subfamily C member 5
56895	2.78e-15	2.05e-16	0.1464	-8.21905	-1.20299	766.34	AGPAT4	1-acylglycerol-3-phosphate O-acyltransferase 4
106635683	2.85e-15	2.1e-16	0.149	8.21606	1.22393	576.61	SNORD141A	small nucleolar RNA, C/D box 141A
23195	2.86e-15	2.11e-16	0.1275	-8.21545	-1.04776	3578.99	MDN1	midasin AAA ATPase 1
197370	2.88e-15	2.13e-16	0.1308	8.2146	1.07439	513.78	NSMCE1	NSE1 homolog, SMC5-SMC6 complex component
56899	3e-15	2.22e-16	0.2094	-8.20972	-1.71949	479.62	ANKS1B	ankyrin repeat and sterile alpha motif domain containing 1B
9656	3e-15	2.22e-16	0.1762	-8.20941	-1.44672	356.23	MDC1	mediator of DNA damage checkpoint 1
5920	3.03e-15	2.25e-16	0.1824	8.20811	1.49702	1362.02	PLAAT4	phospholipase A and acyltransferase 4
84261	3.06e-15	2.26e-16	0.2674	8.20718	2.1945	94.69	FBXW9	F-box and WD repeat domain containing 9
22861	3.22e-15	2.39e-16	0.1356	-8.20076	-1.11209	5263.85	NLRP1	NLR family pyrin domain containing 1
84514	3.22e-15	2.39e-16	0.1974	8.20075	1.61861	453.41	GHDC	GH3 domain containing
10935	3.24e-15	2.41e-16	0.1859	8.19972	1.52434	1195.99	PRDX3	peroxiredoxin 3
25847	3.26e-15	2.42e-16	0.1635	8.19918	1.3403	546.57	ANAPC13	anaphase promoting complex subunit 13
27341	3.31e-15	2.46e-16	0.1668	8.19706	1.36709	1081.02	RRP7A	ribosomal RNA processing 7 homolog A
100616434	3.34e-15	2.49e-16	0.351	-8.196	-2.87693	41.61	MIR4755	microRNA 4755
50852	3.37e-15	2.51e-16	0.2427	8.195	1.98897	1766.05	TRAT1	T cell receptor associated transmembrane adaptor 1
284565	3.4e-15	2.53e-16	0.1703	-8.19375	-1.39507	746.48	NBPF15	NBPF member 15
1471	3.4e-15	2.53e-16	0.2313	8.19363	1.89498	4821.69	CST3	cystatin C
900	3.52e-15	2.63e-16	0.2266	8.1894	1.85608	1647.11	CCNG1	cyclin G1
105371763	3.54e-15	2.64e-16	0.2899	8.18872	2.37404	403.7	LOC105371763	uncharacterized LOC105371763
1819	3.58e-15	2.68e-16	0.1363	8.18699	1.11586	771.82	DRG2	developmentally regulated GTP binding protein 2
23085	3.64e-15	2.72e-16	0.1117	-8.18507	-0.914562	1101.94	ERC1	ELKS/RAB6-interacting/CAST family member 1
51385	3.87e-15	2.9e-16	0.144	-8.17756	-1.17763	455.04	ZNF589	zinc finger protein 589
2665	3.91e-15	2.93e-16	0.1208	8.17623	0.987983	6294.61	GDI2	GDP dissociation inhibitor 2
27136	3.97e-15	2.98e-16	0.4935	8.17426	4.03423	125.94	MORC1	MORC family CW-type zinc finger 1
171023	4.01e-15	3e-16	0.1064	-8.17316	-0.869398	2011.56	ASXL1	ASXL transcriptional regulator 1
29998	4.2e-15	3.15e-16	0.1444	-8.16743	-1.17908	269.3	BICRA	BRD4 interacting chromatin remodeling complex associated protein
56949	4.3e-15	3.22e-16	0.1472	8.16461	1.20153	1626.34	XAB2	XPA binding protein 2
24140	4.34e-15	3.26e-16	0.1414	8.16343	1.15441	667.64	FTSJ1	FtsJ RNA 2'-O-methyltransferase 1
100506516	4.35e-15	3.27e-16	0.2624	-8.16296	-2.14176	71.64	LINC01176	long intergenic non-protein coding RNA 1176
255061	4.4e-15	3.31e-16	0.2407	-8.16161	-1.96446	123.54	TAC4	tachykinin precursor 4
101929089	4.42e-15	3.33e-16	0.1776	-8.16085	-1.44954	170.61	TTC36-AS1	TTC36 and KMT2A antisense RNA 1
23394	4.44e-15	3.34e-16	0.0991	-8.16033	-0.808667	3696.09	ADNP	activity dependent neuroprotector homeobox
106631777	4.61e-15	3.47e-16	0.296	8.15564	2.41386	37340.7	RNA45SN1	RNA, 45S pre-ribosomal N1
112267967	4.62e-15	3.49e-16	0.2576	-8.15521	-2.10106	250.86	LOC112267967
93185	4.72e-15	3.56e-16	0.172	8.15263	1.40219	857.46	IGSF8	immunoglobulin superfamily member 8
1050	4.72e-15	3.56e-16	0.2381	8.15254	1.94152	915.2	CEBPA	CCAAT enhancer binding protein alpha
5050	4.89e-15	3.7e-16	0.212	8.14805	1.72751	183.92	PAFAH1B3	platelet activating factor acetylhydrolase 1b catalytic subunit 3
100847051	5.15e-15	3.89e-16	0.323	-8.14187	-2.62982	260.57	MIR5194	microRNA 5194
9778	5.16e-15	3.91e-16	0.1765	-8.1414	-1.43722	2345.61	KIAA0232	KIAA0232
54555	5.26e-15	3.98e-16	0.151	8.13916	1.22877	633.71	DDX49	DEAD-box helicase 49
51755	5.28e-15	4e-16	0.1098	-8.13857	-0.893518	3020.21	CDK12	cyclin dependent kinase 12
8368	5.29e-15	4.01e-16	0.3835	8.13818	3.12061	102.2	H4C13	H4 clustered histone 13
389197	5.54e-15	4.2e-16	0.337	-8.13265	-2.74065	96.53	C4orf50	chromosome 4 open reading frame 50
79873	5.6e-15	4.25e-16	0.1954	8.13116	1.58889	389.24	NUDT18	nudix hydrolase 18
788	5.68e-15	4.32e-16	0.1648	8.1293	1.33962	994.98	SLC25A20	solute carrier family 25 member 20
23412	5.81e-15	4.41e-16	0.1737	8.12664	1.41136	281.4	COMMD3	COMM domain containing 3
4869	5.84e-15	4.44e-16	0.1809	8.12598	1.47017	6818.17	NPM1	nucleophosmin 1
2639	5.89e-15	4.48e-16	0.1412	8.1248	1.14695	403.34	GCDH	glutaryl-CoA dehydrogenase
552900	5.91e-15	4.5e-16	0.218	8.12436	1.77077	154.17	BOLA2	bolA family member 2
2802	5.96e-15	4.54e-16	0.1199	-8.12327	-0.974267	1751.07	GOLGA3	golgin A3
3646	5.99e-15	4.57e-16	0.215	8.12253	1.74615	8857.18	EIF3E	eukaryotic translation initiation factor 3 subunit E
79073	6.02e-15	4.59e-16	0.1485	8.12176	1.2057	935.17	TMEM109	transmembrane protein 109
253635	6.07e-15	4.63e-16	0.1558	-8.12079	-1.26522	376.8	GPATCH11	G-patch domain containing 11
728392	6.24e-15	4.77e-16	0.1765	-8.11727	-1.4326	293.6	LOC728392	uncharacterized LOC728392
29937	6.29e-15	4.81e-16	0.214	8.11618	1.73707	182.56	NENF	neudesin neurotrophic factor
105377826	6.43e-15	4.92e-16	0.3448	-8.11348	-2.79736	167.03	LINC02887	long intergenic non-protein coding RNA 2887
1642	6.53e-15	5e-16	0.1205	8.11153	0.977556	4389.81	DDB1	damage specific DNA binding protein 1
85007	6.55e-15	5.01e-16	0.1253	-8.11113	-1.01639	3117.34	PHYKPL	5-phosphohydroxy-L-lysine phospho-lyase
222642	6.64e-15	5.09e-16	0.345	-8.10932	-2.79757	46.07	TSPO2	translocator protein 2
5211	6.67e-15	5.12e-16	0.1491	8.10867	1.20936	2440.73	PFKL	phosphofructokinase, liver type
28998	6.75e-15	5.18e-16	0.1939	8.10717	1.57215	224.21	MRPL13	mitochondrial ribosomal protein L13
3064	6.75e-15	5.19e-16	0.1125	-8.10698	-0.911732	3271.48	HTT	huntingtin
11276	6.75e-15	5.19e-16	0.1249	-8.10702	-1.01247	3641.29	SYNRG	synergin gamma
2796	6.83e-15	5.25e-16	0.2854	-8.10545	-2.31295	112.73	GNRH1	gonadotropin releasing hormone 1
100532726	6.84e-15	5.27e-16	0.1994	8.10519	1.61625	141.79	NDUFC2-KCTD14	NDUFC2-KCTD14 readthrough
929	7.15e-15	5.5e-16	0.2298	8.09985	1.86162	8607.67	CD14	CD14 molecule
6903	7.29e-15	5.61e-16	0.2016	8.09743	1.63216	1405.87	TBCC	tubulin folding cofactor C
107985021	7.37e-15	5.69e-16	0.2265	-8.09588	-1.83404	127.27	LOC107985021
105376844	7.44e-15	5.74e-16	0.2252	-8.0948	-1.82318	122.89	LOC105376844	uncharacterized LOC105376844
598	7.68e-15	5.93e-16	0.1635	8.09072	1.32246	1116.26	BCL2L1	BCL2 like 1
4190	7.74e-15	5.98e-16	0.1515	8.08978	1.22589	1134.58	MDH1	malate dehydrogenase 1
400946	8.07e-15	6.24e-16	0.1985	-8.08463	-1.60455	196.81	LINC00954	long intergenic non-protein coding RNA 954
127018	8.08e-15	6.25e-16	0.2287	8.08431	1.84888	899.98	LYPLAL1	lysophospholipase like 1
10370	8.08e-15	6.25e-16	0.1341	8.08432	1.08431	1581.51	CITED2	Cbp/p300 interacting transactivator with Glu/Asp rich carboxy-terminal domain 2
1802	8.09e-15	6.27e-16	0.1394	8.08403	1.12727	346.49	DPH2	diphthamide biosynthesis 2
51337	8.23e-15	6.37e-16	0.274	8.08195	2.21458	339.82	THEM6	thioesterase superfamily member 6
160418	8.27e-15	6.41e-16	0.2287	8.08123	1.84811	427.97	TMTC3	transmembrane O-mannosyltransferase targeting cadherins 3
105377155	8.33e-15	6.46e-16	0.2897	-8.08022	-2.34065	51.53	LOC105377155	uncharacterized LOC105377155
9516	8.43e-15	6.54e-16	0.2846	-8.07873	-2.29929	9419.27	LITAF	lipopolysaccharide induced TNF factor
28733	8.44e-15	6.56e-16	0.2499	-8.0785	-2.01875	144.01	TRAJ22	T cell receptor alpha joining 22
107986515	8.47e-15	6.58e-16	0.2291	-8.07803	-1.85092	222.77	LOC107986515
115106	8.49e-15	6.6e-16	0.2125	8.07763	1.7167	261.09	HAUS1	HAUS augmin like complex subunit 1
23384	8.49e-15	6.61e-16	0.1291	-8.07748	-1.04242	681.13	SPECC1L	sperm antigen with calponin homology and coiled-coil domains 1 like
51263	8.6e-15	6.7e-16	0.127	8.0759	1.02563	883.9	MRPL30	mitochondrial ribosomal protein L30
23566	8.62e-15	6.72e-16	0.3707	8.07556	2.99349	120.02	LPAR3	lysophosphatidic acid receptor 3
105371893	8.7e-15	6.78e-16	0.1663	8.07435	1.34264	546.13	SLC9A3R1-AS1	SLC9A3R1 antisense RNA 1
60496	8.77e-15	6.84e-16	0.2009	8.0733	1.62201	607.47	AASDHPPT	aminoadipate-semialdehyde dehydrogenase-phosphopantetheinyl transferase
55898	8.89e-15	6.94e-16	0.1402	8.0716	1.13184	942.9	UNC45A	unc-45 myosin chaperone A
144132	8.91e-15	6.96e-16	0.1665	-8.07123	-1.3438	993.8	DNHD1	dynein heavy chain domain 1
101927516	8.95e-15	7e-16	0.3074	-8.07052	-2.4808	261.66	LOC101927516	uncharacterized LOC101927516
192670	9.21e-15	7.21e-16	0.2259	-8.06699	-1.82247	3961.46	AGO4	argonaute RISC component 4
5576	9.34e-15	7.31e-16	0.0978	-8.06518	-0.788886	1151.55	PRKAR2A	protein kinase cAMP-dependent type II regulatory subunit alpha
54494	9.43e-15	7.38e-16	0.1932	8.06401	1.55795	213.33	C11orf71	chromosome 11 open reading frame 71
6218	9.62e-15	7.54e-16	0.1639	8.06146	1.32122	8507.69	RPS17	ribosomal protein S17
79798	9.69e-15	7.6e-16	0.2018	8.06047	1.62688	492.76	ARMC5	armadillo repeat containing 5
28739	9.92e-15	7.78e-16	0.3046	-8.05753	-2.45463	87.75	TRAJ16	T cell receptor alpha joining 16
55125	9.95e-15	7.81e-16	0.148	8.05715	1.19234	5174.53	CEP192	centrosomal protein 192
2140	1e-14	7.87e-16	0.1584	-8.05624	-1.2762	917.05	EYA3	EYA transcriptional coactivator and phosphatase 3
29108	1.01e-14	7.9e-16	0.2352	8.0557	1.89445	681.53	PYCARD	PYD and CARD domain containing
494470	1.01e-14	7.91e-16	0.3133	-8.0556	-2.52414	130.07	RNF165	ring finger protein 165
117155	1.02e-14	8.02e-16	0.3046	-8.05396	-2.45335	52.61	CATSPER2	cation channel sperm associated 2
9943	1.02e-14	8.06e-16	0.137	-8.05331	-1.10342	1447.53	OXSR1	oxidative stress responsive kinase 1
83752	1.03e-14	8.12e-16	0.0965	-8.05235	-0.777378	2321.78	LONP2	lon peptidase 2, peroxisomal
105371085	1.04e-14	8.23e-16	0.2586	-8.05081	-2.08218	405.04	LOC105371085	uncharacterized LOC105371085
105379827	1.05e-14	8.28e-16	0.2724	-8.05003	-2.19314	237.81	LOC105379827	uncharacterized LOC105379827
29925	1.05e-14	8.3e-16	0.1564	8.04971	1.25872	573.8	GMPPB	GDP-mannose pyrophosphorylase B
219988	1.05e-14	8.33e-16	0.2014	-8.04932	-1.62085	1266.55	PATL1	PAT1 homolog 1, processing body mRNA decay factor
347734	1.07e-14	8.43e-16	0.1223	8.04778	0.984629	555.28	SLC35B2	solute carrier family 35 member B2
80790	1.07e-14	8.46e-16	0.1917	-8.04731	-1.5429	2406.03	CMIP	c-Maf inducing protein
84342	1.07e-14	8.47e-16	0.1185	8.04715	0.953516	641.79	COG8	component of oligomeric golgi complex 8
115098	1.07e-14	8.48e-16	0.1349	8.04711	1.08588	217.58	CCDC124	coiled-coil domain containing 124
29065	1.07e-14	8.5e-16	0.3735	-8.04679	-3.00567	162.78	ASAP1-IT1	ASAP1 intronic transcript 1
79364	1.07e-14	8.52e-16	0.1395	-8.04655	-1.12249	1682.96	ZXDC	ZXD family zinc finger C
5306	1.07e-14	8.54e-16	0.1872	-8.04628	-1.50618	986.95	PITPNA	phosphatidylinositol transfer protein alpha
51586	1.07e-14	8.54e-16	0.1294	-8.04625	-1.0413	1921.64	MED15	mediator complex subunit 15
51184	1.09e-14	8.63e-16	0.1719	8.04488	1.38276	210.01	GPN3	GPN-loop GTPase 3
10524	1.1e-14	8.75e-16	0.105	8.0433	0.844462	1148.36	KAT5	lysine acetyltransferase 5
55023	1.1e-14	8.79e-16	0.1591	8.04273	1.27949	6966.98	PHIP	pleckstrin homology domain interacting protein
388341	1.12e-14	8.95e-16	0.1442	8.04051	1.15916	1246.13	LRRC75A	leucine rich repeat containing 75A
84938	1.14e-14	9.12e-16	0.248	8.03817	1.99381	522.41	ATG4C	autophagy related 4C cysteine peptidase
6576	1.14e-14	9.12e-16	0.165	8.03817	1.32607	549.68	SLC25A1	solute carrier family 25 member 1
114781	1.16e-14	9.25e-16	0.1098	-8.03638	-0.882794	1514.32	BTBD9	BTB domain containing 9
230	1.18e-14	9.38e-16	0.1524	8.03465	1.22421	372.52	ALDOC	aldolase, fructose-bisphosphate C
474354	1.19e-14	9.51e-16	0.2523	-8.03307	-2.02714	532.52	LRRC18	leucine rich repeat containing 18
127281	1.2e-14	9.58e-16	0.182	8.03215	1.46215	185.49	PRXL2B	peroxiredoxin like 2B
105378715	1.2e-14	9.6e-16	0.2745	-8.03186	-2.20492	153.09	FAF1-AS1	FAF1 antisense RNA 1
55702	1.2e-14	9.61e-16	0.1592	8.03174	1.27856	382.89	YJU2	YJU2 splicing factor homolog
105371090	1.2e-14	9.62e-16	0.4555	-8.03159	-3.65861	583.45	LOC105371090	uncharacterized LOC105371090
11214	1.2e-14	9.64e-16	0.147	-8.03134	-1.18047	16605.2	AKAP13	A-kinase anchoring protein 13
122769	1.21e-14	9.7e-16	0.1872	8.03064	1.50305	223.58	LRR1	leucine rich repeat protein 1
105375492	1.21e-14	9.71e-16	0.1847	-8.03044	-1.48313	274.1	LOC105375492
10961	1.22e-14	9.75e-16	0.1246	8.02992	1.0006	2385.21	ERP29	endoplasmic reticulum protein 29
283951	1.23e-14	9.92e-16	0.1954	8.02788	1.56899	183.09	UQCC4	ubiquinol-cytochrome c reductase complex assembly factor 4
253725	1.24e-14	1e-15	0.1507	-8.02691	-1.20963	2028.45	WASHC2C	WASH complex subunit 2C
51710	1.24e-14	1e-15	0.1561	-8.02683	-1.25327	1152.68	ZNF44	zinc finger protein 44
84844	1.25e-14	1e-15	0.1625	8.02646	1.30417	513.41	PHF5A	PHD finger protein 5A
23345	1.3e-14	1.04e-15	0.1755	-8.02161	-1.40755	12156.1	SYNE1	spectrin repeat containing nuclear envelope protein 1
5372	1.31e-14	1.06e-15	0.181	8.02025	1.45203	324.44	PMM1	phosphomannomutase 1
105376278	1.33e-14	1.07e-15	0.2451	-8.0183	-1.96519	92.85	LOC105376278	uncharacterized LOC105376278
10078	1.35e-14	1.09e-15	0.2503	8.01658	2.00665	1101.27	TSSC4	tumor suppressing subtransferable candidate 4
375341	1.35e-14	1.09e-15	0.3276	-8.01627	-2.62611	519.92	C3orf62	chromosome 3 open reading frame 62
100302254	1.35e-14	1.09e-15	0.2011	8.01588	1.61207	722.61	MIR1282	microRNA 1282
149483	1.36e-14	1.1e-15	0.2228	-8.01564	-1.78614	247.48	CCDC17	coiled-coil domain containing 17
105378511	1.37e-14	1.11e-15	0.3709	-8.01431	-2.97279	43.64	LOC105378511	uncharacterized LOC105378511
10147	1.37e-14	1.11e-15	0.1171	-8.01389	-0.938381	1886.09	SUGP2	SURP and G-patch domain containing 2
3108	1.38e-14	1.11e-15	0.1796	8.01365	1.43949	2159.23	HLA-DMA	major histocompatibility complex, class II, DM alpha
5025	1.38e-14	1.12e-15	0.1436	8.01305	1.15031	776.3	P2RX4	purinergic receptor P2X 4
112483	1.4e-14	1.13e-15	0.1479	8.01152	1.1851	504.16	SAT2	spermidine/spermine N1-acetyltransferase family member 2
163732	1.41e-14	1.15e-15	0.287	8.01	2.29916	77.66	CITED4	Cbp/p300 interacting transactivator with Glu/Asp rich carboxy-terminal domain 4
9525	1.44e-14	1.17e-15	0.1378	-8.00747	-1.10351	1369.2	VPS4B	vacuolar protein sorting 4 homolog B
51397	1.46e-14	1.19e-15	0.1906	8.00592	1.52581	893.33	COMMD10	COMM domain containing 10
54413	1.46e-14	1.19e-15	0.3059	-8.0057	-2.44917	272.8	NLGN3	neuroligin 3
222658	1.53e-14	1.25e-15	0.1301	-7.99981	-1.04083	2444.61	KCTD20	potassium channel tetramerization domain containing 20
81037	1.54e-14	1.25e-15	0.1118	7.99909	0.893978	1514.53	CLPTM1L	CLPTM1 like
5170	1.55e-14	1.26e-15	0.1559	-7.99864	-1.24707	1868.51	PDPK1	3-phosphoinositide dependent protein kinase 1
223	1.58e-14	1.29e-15	0.1246	7.99592	0.996379	1672.21	ALDH9A1	aldehyde dehydrogenase 9 family member A1
105378487	1.6e-14	1.31e-15	0.243	-7.99385	-1.94254	110.95	LOC105378487
55802	1.63e-14	1.33e-15	0.103	-7.99217	-0.823313	1101.87	DCP1A	decapping mRNA 1A
9968	1.64e-14	1.34e-15	0.1305	-7.99068	-1.0426	2004.6	MED12	mediator complex subunit 12
63908	1.65e-14	1.34e-15	0.1244	-7.99051	-0.994092	453.38	NAPB	NSF attachment protein beta
220972	1.72e-14	1.41e-15	0.1519	-7.98479	-1.21255	1763.37	MARCHF8	membrane associated ring-CH-type finger 8
693196	1.85e-14	1.51e-15	0.291	7.97576	2.32067	82.12	MIR611	microRNA 611
9817	1.87e-14	1.53e-15	0.1531	7.9748	1.22099	728.61	KEAP1	kelch like ECH associated protein 1
105371870	1.9e-14	1.55e-15	0.1568	-7.97262	-1.24993	430.08	LOC105371870	uncharacterized LOC105371870
55109	1.95e-14	1.6e-15	0.1483	7.96903	1.18208	1163.02	AGGF1	angiogenic factor with G-patch and FHA domains 1
57215	2.03e-14	1.66e-15	0.1536	7.96445	1.22373	648.39	THAP11	THAP domain containing 11
105372446	2.03e-14	1.66e-15	0.3213	-7.96421	-2.55895	180.28	LIM2-AS1	LIM2 and SIGLEC10 antisense RNA 1
8986	2.03e-14	1.67e-15	0.2015	7.96391	1.60465	1112.11	RPS6KA4	ribosomal protein S6 kinase A4
146542	2.06e-14	1.69e-15	0.1888	7.96184	1.50308	278.52	ZNF688	zinc finger protein 688
83985	2.07e-14	1.7e-15	0.1641	7.96119	1.3062	609.99	SPNS1	SPNS lysolipid transporter 1, lysophospholipid
64118	2.12e-14	1.74e-15	0.1382	7.95855	1.09969	916.74	DUS1L	dihydrouridine synthase 1 like
3017	2.13e-14	1.75e-15	0.3145	7.95797	2.50273	2189.43	H2BC5	H2B clustered histone 5
3704	2.17e-14	1.78e-15	0.1538	7.95561	1.22384	470.15	ITPA	inosine triphosphatase
222643	2.17e-14	1.79e-15	0.2153	-7.9554	-1.71273	73.95	UNC5CL	unc-5 family C-terminal like
5833	2.22e-14	1.83e-15	0.1716	7.95268	1.36487	433.65	PCYT2	phosphate cytidylyltransferase 2, ethanolamine
107986761	2.23e-14	1.84e-15	0.2942	-7.95168	-2.33928	123.5	LOC107986761
57181	2.3e-14	1.89e-15	0.1902	7.94803	1.51151	1712.85	SLC39A10	solute carrier family 39 member 10
109286553	2.37e-14	1.95e-15	0.2192	-7.94419	-1.74121	651.27	ARHGAP27P1-BPTFP1-KPNA2P3	ARHGAP27P1-BPTFP1-KPNA2P3 readthrough, transcribed pseudogene
57498	2.46e-14	2.03e-15	0.1298	-7.9395	-1.03048	3719.38	KIDINS220	kinase D interacting substrate 220
55683	2.46e-14	2.03e-15	0.1	-7.93921	-0.794063	1505.17	KANSL3	KAT8 regulatory NSL complex subunit 3
26057	2.47e-14	2.04e-15	0.0799	-7.93873	-0.634058	3999.77	ANKRD17	ankyrin repeat domain 17
10651	2.49e-14	2.06e-15	0.2017	7.93756	1.6012	167.82	MTX2	metaxin 2
10936	2.49e-14	2.07e-15	0.2839	-7.93738	-2.25333	57.35	GPR75	G protein-coupled receptor 75
55843	2.5e-14	2.07e-15	0.1775	7.9372	1.40855	7043.52	ARHGAP15	Rho GTPase activating protein 15
977	2.51e-14	2.08e-15	0.243	7.9365	1.92818	827.93	CD151	CD151 molecule (Raph blood group)
84193	2.51e-14	2.09e-15	0.1794	7.93618	1.42345	4048.21	SETD3	SET domain containing 3, actin histidine methyltransferase
3654	2.52e-14	2.09e-15	0.145	7.936	1.15052	1692.04	IRAK1	interleukin 1 receptor associated kinase 1
143187	2.54e-14	2.11e-15	0.1079	-7.93492	-0.85639	1248.17	VTI1A	vesicle transport through interaction with t-SNAREs 1A
51317	2.65e-14	2.2e-15	0.1842	-7.92947	-1.46084	1871.47	PHF21A	PHD finger protein 21A
107987135	2.7e-14	2.24e-15	0.1291	-7.92725	-1.02321	525.88	LOC107987135
80153	2.73e-14	2.27e-15	0.0977	7.92548	0.773963	904.34	EDC3	enhancer of mRNA decapping 3
10951	2.76e-14	2.3e-15	0.1858	-7.92397	-1.47216	431.4	CBX1	chromobox 1
54499	2.76e-14	2.3e-15	0.1287	7.92387	1.01949	1889.62	TMCO1	transmembrane and coiled-coil domains 1
219348	2.78e-14	2.32e-15	0.325	-7.92301	-2.5751	93.54	PLAC9	placenta associated 9
8334	2.89e-14	2.41e-15	0.2727	7.91841	2.15897	4047.24	H2AC6	H2A clustered histone 6
1026	2.9e-14	2.42e-15	0.2365	7.91774	1.87258	1037.09	CDKN1A	cyclin dependent kinase inhibitor 1A
83874	2.98e-14	2.49e-15	0.1646	7.91404	1.30269	857.79	TBC1D10A	TBC1 domain family member 10A
25934	3.01e-14	2.51e-15	0.2867	7.91306	2.26835	749.31	NIPSNAP3A	nipsnap homolog 3A
9640	3.08e-14	2.58e-15	0.1666	-7.90986	-1.3179	2198.22	ZNF592	zinc finger protein 592
172	3.1e-14	2.59e-15	0.1628	-7.90912	-1.28732	276.45	AFG3L1P	AFG3 like matrix AAA peptidase subunit 1, pseudogene
107985785	3.13e-14	2.62e-15	0.3389	-7.90778	-2.67984	51.71	LOC107985785	uncharacterized LOC107985785
105371464	3.14e-14	2.63e-15	0.2877	-7.9073	-2.27458	345.79	LOC105371464	uncharacterized LOC105371464
5702	3.16e-14	2.65e-15	0.1634	7.90637	1.29179	744.57	PSMC3	proteasome 26S subunit, ATPase 3
105371254	3.21e-14	2.69e-15	0.2589	-7.90432	-2.0462	97.55	LOC105371254	uncharacterized LOC105371254
10507	3.22e-14	2.7e-15	0.168	-7.90396	-1.32784	10416	SEMA4D	semaphorin 4D
4678	3.26e-14	2.74e-15	0.169	-7.90239	-1.33581	654.1	NASP	nuclear autoantigenic sperm protein
51196	3.26e-14	2.74e-15	0.2464	-7.90232	-1.94738	137.33	PLCE1	phospholipase C epsilon 1
100652740	3.31e-14	2.78e-15	0.2646	7.90053	2.09085	360	PYCARD-AS1	PYCARD antisense RNA 1
51411	3.31e-14	2.78e-15	0.1618	-7.90028	-1.27794	4748.2	BIN2	bridging integrator 2
95	3.31e-14	2.79e-15	0.2368	7.90015	1.8707	69.92	ACY1	aminoacylase 1
340348	3.39e-14	2.85e-15	0.2141	7.89716	1.69051	646.92	TSPAN33	tetraspanin 33
51110	3.4e-14	2.86e-15	0.2494	7.89667	1.96949	135.91	LACTB2	lactamase beta 2
4957	3.43e-14	2.89e-15	0.1619	-7.89562	-1.27819	431.18	ODF2	outer dense fiber of sperm tails 2
79697	3.52e-14	2.97e-15	0.1449	7.89232	1.14367	445.11	RIOX1	ribosomal oxygenase 1
51393	3.52e-14	2.97e-15	0.1236	7.8921	0.975625	1928.81	TRPV2	transient receptor potential cation channel subfamily V member 2
109864279	3.66e-14	3.09e-15	0.2886	7.88737	2.27668	46511.3	RNA45SN2	RNA, 45S pre-ribosomal N2
107984770	3.68e-14	3.1e-15	0.3702	-7.88663	-2.91939	164.53	LOC107984770	uncharacterized LOC107984770
55206	3.69e-14	3.12e-15	0.1144	-7.88619	-0.901945	2762.88	SBNO1	strawberry notch homolog 1
5049	3.72e-14	3.15e-15	0.131	-7.885	-1.03274	1705.23	PAFAH1B2	platelet activating factor acetylhydrolase 1b catalytic subunit 2
25923	3.81e-14	3.22e-15	0.1366	-7.88208	-1.07675	1738.08	ATL3	atlastin GTPase 3
10750	3.84e-14	3.25e-15	0.1493	7.88086	1.17685	371.9	GRAP	GRB2 related adaptor protein
192286	4e-14	3.39e-15	0.1735	7.87565	1.3666	473.75	HIGD2A	HIG1 hypoxia inducible domain family member 2A
100288142	4.04e-14	3.42e-15	0.1771	-7.87444	-1.3948	436.83	NBPF20	NBPF member 20
677842	4.04e-14	3.43e-15	0.3586	7.87421	2.82403	33.48	SNORA50C	small nucleolar RNA, H/ACA box 50C
6449	4.06e-14	3.45e-15	0.1362	7.8736	1.07274	543.79	SGTA	small glutamine rich tetratricopeptide repeat co-chaperone alpha
4830	4.06e-14	3.45e-15	0.1999	7.87343	1.57392	122.58	NME1	NME/NM23 nucleoside diphosphate kinase 1
200030	4.08e-14	3.47e-15	0.1303	-7.87273	-1.02595	1076.58	NBPF11	NBPF member 11
55166	4.13e-14	3.51e-15	0.3718	7.87125	2.92643	86.29	CENPQ	centromere protein Q
8243	4.14e-14	3.52e-15	0.1751	-7.87093	-1.37812	1767.87	SMC1A	structural maintenance of chromosomes 1A
79064	4.26e-14	3.63e-15	0.1572	7.86716	1.23685	334.71	TMEM223	transmembrane protein 223
79621	4.26e-14	3.63e-15	0.1622	7.86703	1.27578	2200.66	RNASEH2B	ribonuclease H2 subunit B
7701	4.28e-14	3.65e-15	0.1648	-7.86644	-1.29602	768.57	ZNF142	zinc finger protein 142
84818	4.3e-14	3.67e-15	0.2509	7.8657	1.97388	129.02	IL17RC	interleukin 17 receptor C
1207	4.34e-14	3.71e-15	0.1172	7.86451	0.921814	1408.63	CLNS1A	chloride nucleotide-sensitive channel 1A
23787	4.38e-14	3.74e-15	0.1362	7.86347	1.07134	2964.04	MTCH1	mitochondrial carrier 1
107984656	4.38e-14	3.75e-15	0.2148	-7.86318	-1.68915	1290.56	LOC107984656	replaced by ID 57161
51714	4.56e-14	3.9e-15	0.1189	7.85807	0.933987	1726.05	SELENOT	selenoprotein T
80142	4.57e-14	3.91e-15	0.169	7.85787	1.32806	547.13	PTGES2	prostaglandin E synthase 2
64753	4.64e-14	3.97e-15	0.2731	-7.85599	-2.14579	128.22	CCDC136	coiled-coil domain containing 136
8874	4.64e-14	3.97e-15	0.1065	-7.85591	-0.836856	1947.27	ARHGEF7	Rho guanine nucleotide exchange factor 7
150465	4.73e-14	4.05e-15	0.1128	-7.85331	-0.886223	756.2	TTL	tubulin tyrosine ligase
107987373	4.76e-14	4.08e-15	0.2215	7.85235	1.73958	122.17	LOC107987373	replaced by ID 6150
4773	4.76e-14	4.08e-15	0.1989	-7.85242	-1.56218	2483.51	NFATC2	nuclear factor of activated T cells 2
5208	4.78e-14	4.11e-15	0.166	-7.85167	-1.30362	387.02	PFKFB2	6-phosphofructo-2-kinase/fructose-2,6-biphosphatase 2
107986982	5.02e-14	4.31e-15	0.2435	-7.84567	-1.91006	291.35	LOC107986982	MAGE-like protein 2
160287	5.19e-14	4.45e-15	0.3061	-7.84142	-2.40043	51.45	LDHAL6A	lactate dehydrogenase A like 6A
84181	5.21e-14	4.48e-15	0.1224	-7.84067	-0.959353	2277.7	CHD6	chromodomain helicase DNA binding protein 6
340527	5.21e-14	4.48e-15	0.3142	-7.84058	-2.46331	4137.11	NHSL2	NHS like 2
55176	5.25e-14	4.51e-15	0.1654	-7.83975	-1.29683	395.63	SEC61A2	SEC61 translocon subunit alpha 2
9277	5.3e-14	4.57e-15	0.1274	7.83835	0.998715	909.21	WDR46	WD repeat domain 46
348180	5.36e-14	4.62e-15	0.1663	7.83691	1.30356	227.84	CTU2	cytosolic thiouridylase subunit 2
105373037	5.37e-14	4.63e-15	0.2906	-7.83652	-2.27694	84.05	LOC105373037	uncharacterized LOC105373037
911	5.44e-14	4.69e-15	0.2242	7.83499	1.75638	450.99	CD1C	CD1c molecule
171558	5.56e-14	4.8e-15	0.3696	7.83215	2.89482	208.07	PTCRA	pre T cell antigen receptor alpha
63906	5.58e-14	4.82e-15	0.1594	7.83157	1.24802	417.85	GPATCH3	G-patch domain containing 3
29934	5.59e-14	4.83e-15	0.1415	7.83119	1.10774	539.8	SNX12	sorting nexin 12
64224	5.76e-14	4.98e-15	0.1205	-7.82739	-0.943503	1533.93	HERPUD2	HERPUD family member 2
6580	5.78e-14	5.01e-15	0.3932	-7.82678	-3.07781	123.81	SLC22A1	solute carrier family 22 member 1
3251	5.78e-14	5.01e-15	0.1559	7.82677	1.22017	399.84	HPRT1	hypoxanthine phosphoribosyltransferase 1
8559	5.79e-14	5.01e-15	0.1377	-7.82659	-1.07804	1582.93	PRPF18	pre-mRNA processing factor 18
283948	5.82e-14	5.05e-15	0.3696	7.82576	2.89237	42.47	NHLRC4	NHL repeat containing 4
105379282	5.85e-14	5.07e-15	0.2056	-7.82511	-1.60874	137.14	LOC105379282
100873954	5.85e-14	5.07e-15	0.1533	-7.82516	-1.19951	1230.5	SNRK-AS1	SNRK antisense RNA 1
9521	5.9e-14	5.12e-15	0.2245	7.82395	1.75632	119.75	EEF1E1	eukaryotic translation elongation factor 1 epsilon 1
9990	5.92e-14	5.15e-15	0.2118	-7.82331	-1.65688	5650.8	SLC12A6	solute carrier family 12 member 6
91298	6e-14	5.21e-15	0.2745	7.82165	2.14675	318.8	C12orf29	chromosome 12 open reading frame 29
9690	6.01e-14	5.23e-15	0.0954	-7.82127	-0.746132	1938.86	UBE3C	ubiquitin protein ligase E3C
728888	6.03e-14	5.24e-15	0.187	-7.82092	-1.46244	457.83	NPIPB11	nuclear pore complex interacting protein family member B11
55954	6.04e-14	5.25e-15	0.2126	7.8207	1.66307	227.13	ZMAT5	zinc finger matrin-type 5
84955	6.1e-14	5.31e-15	0.2239	7.81923	1.75054	585.59	NUDCD1	NudC domain containing 1
23587	6.25e-14	5.45e-15	0.193	7.8161	1.50836	509.23	ELP5	elongator acetyltransferase complex subunit 5
285740	6.31e-14	5.51e-15	0.2086	-7.81478	-1.63015	335.51	PHACTR2-AS1	PHACTR2 antisense RNA 1
8714	6.37e-14	5.56e-15	0.2279	7.81357	1.78034	665.61	ABCC3	ATP binding cassette subfamily C member 3
5834	6.4e-14	5.59e-15	0.1377	7.81296	1.07565	2404.01	PYGB	glycogen phosphorylase B
105371932	6.49e-14	5.67e-15	0.1803	7.8111	1.40795	355.58	LOC105371932	uncharacterized LOC105371932
6584	6.56e-14	5.73e-15	0.2043	-7.80972	-1.59579	342.63	SLC22A5	solute carrier family 22 member 5
6574	6.69e-14	5.85e-15	0.1157	-7.80719	-0.90335	2240.3	SLC20A1	solute carrier family 20 member 1
80004	6.73e-14	5.89e-15	0.0911	-7.80628	-0.711433	919.11	ESRP2	epithelial splicing regulatory protein 2
4864	6.74e-14	5.9e-15	0.1133	-7.80613	-0.88476	1762.14	NPC1	NPC intracellular cholesterol transporter 1
124989	6.79e-14	5.95e-15	0.3709	7.80508	2.89504	884.21	EFCAB13	EF-hand calcium binding domain 13
100132612	6.9e-14	6.04e-15	0.3307	-7.80301	-2.58016	92.71	LINC02312	long intergenic non-protein coding RNA 2312
100529241	6.91e-14	6.06e-15	0.1698	7.80277	1.32496	511.32	HSPE1-MOB4	HSPE1-MOB4 readthrough
56957	7.09e-14	6.22e-15	0.1682	-7.79943	-1.31218	249.04	OTUD7B	OTU deubiquitinase 7B
8666	7.18e-14	6.31e-15	0.1872	7.79767	1.45987	1987.89	EIF3G	eukaryotic translation initiation factor 3 subunit G
9522	7.19e-14	6.31e-15	0.161	7.79751	1.25548	958.72	SCAMP1	secretory carrier membrane protein 1
23127	7.21e-14	6.33e-15	0.2273	-7.7971	-1.77192	159.49	COLGALT2	collagen beta(1-O)galactosyltransferase 2
51780	7.24e-14	6.37e-15	0.1444	-7.79649	-1.12591	4645.05	KDM3B	lysine demethylase 3B
432	7.28e-14	6.41e-15	0.3052	7.79563	2.37896	267.13	ASGR1	asialoglycoprotein receptor 1
9873	7.56e-14	6.65e-15	0.1365	-7.79093	-1.0637	2282.49	FCHSD2	FCH and double SH3 domains 2
114799	7.76e-14	6.83e-15	0.2026	7.78755	1.57779	1326.1	ESCO1	establishment of sister chromatid cohesion N-acetyltransferase 1
51524	7.83e-14	6.9e-15	0.1379	7.7863	1.07371	768.17	TMEM138	transmembrane protein 138
729678	8.03e-14	7.08e-15	0.1373	7.78299	1.06871	525.26	LINC00847	long intergenic non-protein coding RNA 847
101927369	8.21e-14	7.24e-15	0.349	-7.78019	-2.71523	330.94	LOC101927369	uncharacterized LOC101927369
105375513	8.25e-14	7.28e-15	0.24	-7.7795	-1.86745	84.02	LOC105375513	replaced by ID 60412
107984834	8.4e-14	7.42e-15	0.1809	7.77719	1.40652	1077.48	CORO1A-AS1	CORO1A antisense RNA 1
29093	8.46e-14	7.48e-15	0.1755	7.77615	1.36461	324.84	MRPL22	mitochondrial ribosomal protein L22
28973	8.58e-14	7.59e-15	0.1934	7.77424	1.5039	945.44	MRPS18B	mitochondrial ribosomal protein S18B
101928736	8.65e-14	7.65e-15	0.1683	7.77319	1.30843	126.08	MIR762HG	MIR762 host gene
9517	8.91e-14	7.89e-15	0.1848	-7.76941	-1.43592	2453.57	SPTLC2	serine palmitoyltransferase long chain base subunit 2
29102	9.03e-14	8e-15	0.12	-7.76762	-0.932393	840.29	DROSHA	drosha ribonuclease III
55773	9.03e-14	8.01e-15	0.1351	7.76747	1.04929	1242.87	TBC1D23	TBC1 domain family member 23
92703	9.06e-14	8.03e-15	0.1215	7.76707	0.943594	1889.84	TMEM183A	transmembrane protein 183A
93594	9.4e-14	8.34e-15	0.2074	7.76224	1.60969	1732.9	TBC1D31	TBC1 domain family member 31
7471	9.42e-14	8.36e-15	0.2801	7.76195	2.17403	91.32	WNT1	Wnt family member 1
286826	9.52e-14	8.46e-15	0.236	7.76052	1.83184	168.45	LIN9	lin-9 DREAM MuvB core complex component
79101	9.65e-14	8.58e-15	0.2375	7.75872	1.84236	1734.19	TAF1D	TATA-box binding protein associated factor, RNA polymerase I subunit D
8888	9.74e-14	8.66e-15	0.1068	-7.75749	-0.828553	2115.43	MCM3AP	minichromosome maintenance complex component 3 associated protein
81629	9.76e-14	8.69e-15	0.1966	-7.75714	-1.52507	222.59	TSSK3	testis specific serine kinase 3
151246	9.86e-14	8.78e-15	0.28	7.75581	2.17152	150.68	SGO2	shugoshin 2
80212	9.92e-14	8.84e-15	0.1634	-7.75494	-1.26733	310.34	CCDC92	coiled-coil domain containing 92
84973	1.01e-13	9e-15	0.1546	7.75268	1.19823	327.58	SNHG7	small nucleolar RNA host gene 7
10438	1.01e-13	9.02e-15	0.1818	7.75233	1.40947	393.31	C1D	C1D nuclear receptor corepressor
4541	1.02e-13	9.09e-15	0.2882	-7.75137	-2.23415	1858.58	ND6	NADH dehydrogenase subunit 6
165631	1.02e-13	9.1e-15	0.1879	-7.75124	-1.45624	1898.24	PARP15	poly(ADP-ribose) polymerase family member 15
100131434	1.03e-13	9.19e-15	0.1934	-7.74998	-1.49893	250.09	EOLA1-DT	EOLA1 divergent transcript
5567	1.03e-13	9.21e-15	0.289	7.74966	2.23971	5373.32	PRKACB	protein kinase cAMP-activated catalytic subunit beta
105372681	1.09e-13	9.73e-15	0.3667	-7.74279	-2.8394	57.96	LOC105372681
84337	1.1e-13	9.85e-15	0.1968	7.7412	1.52317	418.88	ELOF1	elongation factor 1
79818	1.12e-13	1e-14	0.1842	-7.73897	-1.42522	507.36	ZNF552	zinc finger protein 552
6059	1.14e-13	1.02e-14	0.2409	7.73641	1.86343	1595.06	ABCE1	ATP binding cassette subfamily E member 1
10360	1.16e-13	1.04e-14	0.3104	7.73427	2.40054	78.34	NPM3	nucleophosmin/nucleoplasmin 3
51647	1.21e-13	1.08e-14	0.1825	7.72897	1.41049	334.27	CIAO2B	cytosolic iron-sulfur assembly component 2B
107985238	1.22e-13	1.09e-14	0.3763	-7.72771	-2.90782	198.13	LOC107985238	uncharacterized LOC107985238
102723766	1.26e-13	1.13e-14	0.4078	-7.72377	-3.14976	121.63	LINC02362	long intergenic non-protein coding RNA 2362
5336	1.26e-13	1.13e-14	0.171	-7.72326	-1.32086	3609.46	PLCG2	phospholipase C gamma 2
92342	1.27e-13	1.14e-14	0.26	7.72264	2.00757	193.97	METTL18	methyltransferase like 18
105372511	1.3e-13	1.17e-14	0.3651	-7.71965	-2.8187	141.89	LOC105372511	uncharacterized LOC105372511
105375433	1.32e-13	1.19e-14	0.2196	-7.71716	-1.69505	77.75	LOC105375433	uncharacterized LOC105375433
203068	1.33e-13	1.2e-14	0.1151	7.71651	0.88782	3785.9	TUBB	tubulin beta class I
101929526	1.36e-13	1.22e-14	0.2502	-7.71378	-1.93033	56.16	DTD1-AS1	DTD1 antisense RNA 1
26586	1.36e-13	1.23e-14	0.1794	7.71295	1.38403	564.55	CKAP2	cytoskeleton associated protein 2
55781	1.37e-13	1.24e-14	0.1637	7.71234	1.26266	584.9	RIOK2	RIO kinase 2
55690	1.37e-13	1.24e-14	0.1888	-7.71183	-1.45572	2665.94	PACS1	phosphofurin acidic cluster sorting protein 1
170463	1.38e-13	1.24e-14	0.134	7.71174	1.03304	705.13	SSBP4	single stranded DNA binding protein 4
55737	1.39e-13	1.26e-14	0.0965	7.71017	0.743974	3417.4	VPS35	VPS35 retromer complex component
23646	1.4e-13	1.27e-14	0.1637	7.7093	1.26217	1172.14	PLD3	phospholipase D family member 3
100128822	1.4e-13	1.27e-14	0.2313	7.7092	1.78288	108.97	LINC01003	long intergenic non-protein coding RNA 1003
29074	1.41e-13	1.28e-14	0.1652	7.70825	1.2731	486.69	MRPL18	mitochondrial ribosomal protein L18
9978	1.41e-13	1.28e-14	0.1695	7.70806	1.30647	989.21	RBX1	ring-box 1
727708	1.42e-13	1.28e-14	0.3496	7.70738	2.69474	30.91	SNORD116-19	small nucleolar RNA, C/D box 116-19
105372589	1.46e-13	1.32e-14	0.1904	-7.70394	-1.46705	137.68	BCL2L1-AS1	BCL2L1 antisense RNA 1
7157	1.49e-13	1.35e-14	0.1542	7.70089	1.18726	1517.89	TP53	tumor protein p53
27173	1.5e-13	1.36e-14	0.1855	7.70026	1.4287	1148.8	SLC39A1	solute carrier family 39 member 1
55847	1.5e-13	1.36e-14	0.2242	7.69975	1.72592	115.38	CISD1	CDGSH iron sulfur domain 1
100126791	1.51e-13	1.37e-14	0.21	-7.69901	-1.6165	102.92	EGOT	eosinophil granule ontogeny transcript
107985193	1.53e-13	1.39e-14	0.2383	-7.69742	-1.83436	427.44	LOC107985193	uncharacterized LOC107985193
84790	1.53e-13	1.39e-14	0.1941	7.69747	1.49403	1442.98	TUBA1C	tubulin alpha 1c
55766	1.53e-13	1.39e-14	0.1931	7.69705	1.48656	276.9	H2AJ	H2A.J histone
54461	1.55e-13	1.41e-14	0.1688	7.69518	1.29916	1875.16	FBXW5	F-box and WD repeat domain containing 5
3835	1.56e-13	1.42e-14	0.1452	7.6949	1.11746	822.89	KIF22	kinesin family member 22
100506035	1.59e-13	1.45e-14	0.2939	7.69228	2.26039	401.53	LINC00989	long intergenic non-protein coding RNA 989
51030	1.59e-13	1.45e-14	0.16	7.69182	1.23052	800.76	TVP23B	trans-golgi network vesicle protein 23 homolog B
55096	1.6e-13	1.46e-14	0.1999	-7.69125	-1.53723	174.93	EBLN2	endogenous Bornavirus like nucleoprotein 2
653653	1.6e-13	1.46e-14	0.2133	7.69069	1.64012	179.86	LOC653653	adaptor related protein complex 1 subunit sigma 2 pseudogene
30834	1.61e-13	1.47e-14	0.2074	7.68976	1.59479	384.27	POLR1H	RNA polymerase I subunit H
23046	1.63e-13	1.49e-14	0.1517	-7.68829	-1.16613	3308.67	KIF21B	kinesin family member 21B
55731	1.65e-13	1.51e-14	0.2059	-7.68694	-1.58258	338.46	FAM222B	family with sequence similarity 222 member B
7114	1.65e-13	1.51e-14	0.2333	7.68644	1.79355	61435.4	TMSB4X	thymosin beta 4 X-linked
26262	1.69e-13	1.55e-14	0.167	7.68355	1.2831	756.49	TSPAN17	tetraspanin 17
101928126	1.72e-13	1.58e-14	0.3325	-7.68118	-2.5543	113.59	LOC101928126	uncharacterized LOC101928126
5699	1.73e-13	1.58e-14	0.2051	7.68074	1.57523	2257.18	PSMB10	proteasome 20S subunit beta 10
101243545	1.74e-13	1.6e-14	0.2367	7.67945	1.8178	366.82	LINC02067	long intergenic non-protein coding RNA 2067
56850	1.74e-13	1.6e-14	0.18	-7.6794	-1.38233	697.47	GRIPAP1	GRIP1 associated protein 1
3113	1.75e-13	1.6e-14	0.2311	7.67912	1.77481	7893.63	HLA-DPA1	major histocompatibility complex, class II, DP alpha 1
9342	1.75e-13	1.6e-14	0.1502	-7.67916	-1.15334	607.97	SNAP29	synaptosome associated protein 29
101929805	1.77e-13	1.62e-14	0.2681	-7.67756	-2.05871	194.83	LOC101929805	myomegalin-like
56255	1.77e-13	1.63e-14	0.1552	-7.6769	-1.19132	3148.99	TMX4	thioredoxin related transmembrane protein 4
100126327	1.79e-13	1.65e-14	0.6048	-7.67554	-4.6421	25.2	MIR938	microRNA 938
23387	1.84e-13	1.69e-14	0.1603	-7.6719	-1.22957	2286.6	SIK3	SIK family kinase 3
7798	1.84e-13	1.7e-14	0.1313	-7.67174	-1.00695	786.4	LUZP1	leucine zipper protein 1
5756	1.85e-13	1.7e-14	0.1917	7.67121	1.47074	1204.42	TWF1	twinfilin actin binding protein 1
101928399	1.86e-13	1.71e-14	0.4487	7.67066	3.44205	39.91	LINC01679	long intergenic non-protein coding RNA 1679
9612	1.88e-13	1.73e-14	0.1311	-7.6692	-1.00516	1501.41	NCOR2	nuclear receptor corepressor 2
51649	1.89e-13	1.74e-14	0.1552	7.66831	1.19032	401.07	MRPS23	mitochondrial ribosomal protein S23
118490	2e-13	1.85e-14	0.2003	-7.66075	-1.53417	169.69	MSS51	MSS51 mitochondrial translational activator
2987	2.02e-13	1.86e-14	0.1856	7.65977	1.42187	2046.62	GUK1	guanylate kinase 1
2521	2.02e-13	1.87e-14	0.1431	-7.6593	-1.09588	2414.82	FUS	FUS RNA binding protein
811	2.03e-13	1.88e-14	0.148	7.65885	1.13323	8248.85	CALR	calreticulin
100507747	2.06e-13	1.9e-14	0.1927	-7.65713	-1.47541	289.87	C13orf46	chromosome 13 open reading frame 46
728642	2.07e-13	1.91e-14	0.1924	-7.6563	-1.47337	458.34	CDK11A	cyclin dependent kinase 11A
57693	2.09e-13	1.94e-14	0.1224	-7.65457	-0.9372	855.46	ZNF317	zinc finger protein 317
23133	2.1e-13	1.94e-14	0.1008	-7.6544	-0.771322	1604.14	PHF8	PHD finger protein 8
55610	2.1e-13	1.94e-14	0.2266	7.65427	1.7343	1573.69	VPS50	VPS50 subunit of EARP/GARPII complex
112268070	2.12e-13	1.97e-14	0.3489	-7.65277	-2.6703	250.06	LOC112268070	uncharacterized LOC112268070
53944	2.14e-13	1.99e-14	0.1307	-7.65156	-1.00024	1126.6	CSNK1G1	casein kinase 1 gamma 1
646450	2.17e-13	2.01e-14	0.2079	7.64979	1.59037	127.41	ARIH2OS	ARIH2 opposite strand lncRNA
105371661	2.17e-13	2.02e-14	0.3751	7.64934	2.86936	95.87	LOC105371661	uncharacterized LOC105371661
26007	2.21e-13	2.06e-14	0.1905	7.64701	1.45652	946.67	TKFC	triokinase and FMN cyclase
23647	2.3e-13	2.14e-14	0.1388	7.64196	1.06056	601.3	ARFIP2	ADP ribosylation factor interacting protein 2
641384	2.38e-13	2.21e-14	0.2219	-7.63769	-1.69514	84.6	LINC02912	long intergenic non-protein coding RNA 2912
102723468	2.42e-13	2.26e-14	0.2245	-7.63507	-1.71378	132.01	LOC102723468
51021	2.42e-13	2.26e-14	0.1493	7.63501	1.13982	1124.38	MRPS16	mitochondrial ribosomal protein S16
8225	2.45e-13	2.28e-14	0.1783	7.63368	1.36112	970.62	GTPBP6	GTP binding protein 6 (putative)
197358	2.45e-13	2.28e-14	0.1434	-7.63358	-1.09489	1894.22	NLRC3	NLR family CARD domain containing 3
107986488	2.46e-13	2.29e-14	0.2331	-7.63298	-1.77926	217.5	LOC107986488
101059938	2.49e-13	2.33e-14	0.2385	-7.63107	-1.81993	100.63	NPIPA7	nuclear pore complex interacting protein family member A7
2842	2.5e-13	2.34e-14	0.195	7.63068	1.48803	388.95	GPR19	G protein-coupled receptor 19
7923	2.5e-13	2.34e-14	0.2376	7.63058	1.81288	103.86	HSD17B8	hydroxysteroid 17-beta dehydrogenase 8
79184	2.58e-13	2.41e-14	0.1398	-7.62672	-1.06591	323.83	BRCC3	BRCA1/BRCA2-containing complex subunit 3
8705	2.63e-13	2.46e-14	0.2177	7.62406	1.65974	430.96	B3GALT4	beta-1,3-galactosyltransferase 4
51116	2.64e-13	2.47e-14	0.1839	7.62346	1.40177	168.44	MRPS2	mitochondrial ribosomal protein S2
10362	2.65e-13	2.48e-14	0.1467	7.62294	1.11857	599.55	HMG20B	high mobility group 20B
84315	2.68e-13	2.51e-14	0.207	7.62146	1.57744	205.01	MON1A	MON1 homolog A, secretory trafficking associated
283629	2.73e-13	2.56e-14	0.2253	-7.61888	-1.71681	183.89	TSSK4	testis specific serine kinase 4
79033	2.8e-13	2.63e-14	0.1435	7.61533	1.09308	535.2	ERI3	ERI1 exoribonuclease family member 3
7855	2.81e-13	2.64e-14	0.1994	-7.61501	-1.51834	109.15	FZD5	frizzled class receptor 5
473	2.83e-13	2.65e-14	0.2155	-7.61417	-1.64074	2534.49	RERE	arginine-glutamic acid dipeptide repeats
101929240	2.87e-13	2.7e-14	0.2801	-7.61202	-2.13228	148.19	LOC101929240	U5 small nuclear ribonucleoprotein 200 kDa helicase-like
105375785	3.03e-13	2.85e-14	0.3612	-7.60506	-2.74663	690.02	LOC105375785	uncharacterized LOC105375785
144363	3.03e-13	2.85e-14	0.2135	7.60508	1.62382	268.67	ETFRF1	electron transfer flavoprotein regulatory factor 1
113655	3.11e-13	2.93e-14	0.2391	7.60157	1.81739	111.23	MFSD3	major facilitator superfamily domain containing 3
100506755	3.11e-13	2.93e-14	0.1855	7.60159	1.41013	186.24	MIR497HG	mir-497-195 cluster host gene
285367	3.14e-13	2.96e-14	0.1379	7.60001	1.04793	400.83	RPUSD3	RNA pseudouridine synthase D3
26580	3.19e-13	3e-14	0.1808	7.59814	1.37356	236.25	BSCL2	BSCL2 lipid droplet biogenesis associated, seipin
85364	3.19e-13	3.01e-14	0.1151	7.59807	0.874376	693.42	ZCCHC3	zinc finger CCHC-type containing 3
4567	3.19e-13	3.01e-14	0.3511	-7.59791	-2.66783	197.17	TRNL1	tRNA-Leu
4066	3.19e-13	3.01e-14	0.2474	7.59782	1.88007	732.04	LYL1	LYL1 basic helix-loop-helix family member
6497	3.2e-13	3.02e-14	0.1538	-7.59743	-1.16876	1716.39	SKI	SKI proto-oncogene
100873165	3.2e-13	3.02e-14	0.1878	-7.59725	-1.42664	114.72	SRGAP2-AS1	SRGAP2 antisense RNA 1
150159	3.22e-13	3.04e-14	0.1549	7.59649	1.17688	139.9	SLC9B1	solute carrier family 9 member B1
124936	3.23e-13	3.06e-14	0.1431	7.5958	1.08713	196.23	CYB5D2	cytochrome b5 domain containing 2
64318	3.24e-13	3.06e-14	0.165	7.59566	1.25313	503.85	NOC3L	NOC3 like DNA replication regulator
79992	3.28e-13	3.1e-14	0.3535	-7.59398	-2.68427	95.88	AGPAT4-IT1	AGPAT4 intronic transcript 1
4536	3.32e-13	3.15e-14	0.3136	-7.59218	-2.38061	6125.99	ND2	NADH dehydrogenase subunit 2
83706	3.32e-13	3.15e-14	0.1668	7.59198	1.26642	5882.58	FERMT3	FERM domain containing kindlin 3
84987	3.4e-13	3.23e-14	0.1675	7.58886	1.27114	358.35	COX14	cytochrome c oxidase assembly factor COX14
85464	3.43e-13	3.25e-14	0.2566	-7.58785	-1.94737	12821	SSH2	slingshot protein phosphatase 2
6129	3.44e-13	3.27e-14	0.2001	7.58732	1.5186	12205.1	RPL7	ribosomal protein L7
5873	3.64e-13	3.46e-14	0.1404	-7.5798	-1.06438	1773.66	RAB27A	RAB27A, member RAS oncogene family
107985525	3.77e-13	3.58e-14	0.3051	-7.57525	-2.31136	173.25	LOC107985525	replaced by ID 100132057
105377103	3.8e-13	3.62e-14	0.2323	-7.57407	-1.75919	162.65	LOC105377103	uncharacterized LOC105377103
10149	3.82e-13	3.63e-14	0.3202	-7.57353	-2.42483	59.85	ADGRG2	adhesion G protein-coupled receptor G2
9926	3.9e-13	3.71e-14	0.1603	-7.57088	-1.2134	3057.69	LPGAT1	lysophosphatidylglycerol acyltransferase 1
9928	3.92e-13	3.73e-14	0.2871	7.56996	2.17302	87.68	KIF14	kinesin family member 14
7122	3.92e-13	3.73e-14	0.4847	7.57	3.66883	72.26	CLDN5	claudin 5
4724	3.93e-13	3.75e-14	0.1672	7.5694	1.26586	493.45	NDUFS4	NADH:ubiquinone oxidoreductase subunit S4
10412	4e-13	3.81e-14	0.1399	7.5672	1.05844	762.45	NSA2	NSA2 ribosome biogenesis factor
10004	4.04e-13	3.85e-14	0.23	7.56587	1.74014	167.5	NAALADL1	N-acetylated alpha-linked acidic dipeptidase like 1
79171	4.09e-13	3.9e-14	0.1607	7.5642	1.21585	647.2	RBM42	RNA binding motif protein 42
23339	4.09e-13	3.91e-14	0.148	-7.56405	-1.11931	2056.88	VPS39	VPS39 subunit of HOPS complex
974	4.14e-13	3.96e-14	0.2993	7.56244	2.26308	1444.69	CD79B	CD79b molecule
23170	4.15e-13	3.97e-14	0.1795	7.56191	1.35747	792.48	TTLL12	tubulin tyrosine ligase like 12
51379	4.3e-13	4.11e-14	0.1387	-7.55732	-1.04857	1925.58	CRLF3	cytokine receptor like factor 3
51027	4.37e-13	4.18e-14	0.2547	7.55518	1.92417	71.73	BOLA1	bolA family member 1
4704	4.38e-13	4.19e-14	0.147	7.55495	1.11071	768.39	NDUFA9	NADH:ubiquinone oxidoreductase subunit A9
2615	4.41e-13	4.23e-14	0.4297	7.5537	3.24584	195.18	LRRC32	leucine rich repeat containing 32
284058	4.41e-13	4.23e-14	0.0803	-7.55372	-0.606529	4578.89	KANSL1	KAT8 regulatory NSL complex subunit 1
27013	4.47e-13	4.28e-14	0.159	7.55208	1.20046	1763.78	CNPPD1	cyclin Pas1/PHO80 domain containing 1
26520	4.49e-13	4.3e-14	0.1767	7.55145	1.3344	195.43	TIMM9	translocase of inner mitochondrial membrane 9
22834	4.49e-13	4.31e-14	0.1174	-7.5512	-0.886205	3800.72	ZNF652	zinc finger protein 652
28809	4.51e-13	4.33e-14	0.3338	7.55063	2.52039	63.4	IGLV3-1	immunoglobulin lambda variable 3-1
5594	4.58e-13	4.4e-14	0.134	-7.54863	-1.01155	5459.02	MAPK1	mitogen-activated protein kinase 1
58496	4.62e-13	4.44e-14	0.2598	-7.54737	-1.96056	135.71	LY6G5B	lymphocyte antigen 6 family member G5B
7378	4.62e-13	4.45e-14	0.1423	7.54717	1.07421	1094.89	UPP1	uridine phosphorylase 1
10220	4.66e-13	4.49e-14	0.1575	-7.54605	-1.18865	377.8	GDF11	growth differentiation factor 11
498	4.92e-13	4.73e-14	0.1249	7.53906	0.941951	5643.57	ATP5F1A	ATP synthase F1 subunit alpha
23659	4.96e-13	4.78e-14	0.214	7.53792	1.61329	387.41	PLA2G15	phospholipase A2 group XV
147727	5e-13	4.82e-14	0.1832	7.53676	1.38052	398.22	ILF3-DT	ILF3 divergent transcript
23186	5e-13	4.82e-14	0.2102	-7.53661	-1.58417	1885.73	RCOR1	REST corepressor 1
65263	5.04e-13	4.86e-14	0.2133	7.53566	1.60703	122.38	PYCR3	pyrroline-5-carboxylate reductase 3
50854	5.07e-13	4.9e-14	0.1952	7.53459	1.4704	1065.53	SNHG32	small nucleolar RNA host gene 32
80094	5.18e-13	5e-14	0.3003	-7.5318	-2.26203	112.56	BIN3-IT1	BIN3 intronic transcript 1
7341	5.28e-13	5.1e-14	0.2016	7.52923	1.51772	689.63	SUMO1	small ubiquitin like modifier 1
284443	5.3e-13	5.13e-14	0.1743	7.52866	1.31252	569.59	ZNF493	zinc finger protein 493
100422971	5.34e-13	5.16e-14	0.3732	-7.52773	-2.80963	76.98	MIR4312	microRNA 4312
4695	5.34e-13	5.17e-14	0.1807	7.52748	1.36047	200.09	NDUFA2	NADH:ubiquinone oxidoreductase subunit A2
29899	5.36e-13	5.19e-14	0.15	-7.52711	-1.12929	476.88	GPSM2	G protein signaling modulator 2
9588	5.38e-13	5.22e-14	0.0932	7.52636	0.70134	1194.01	PRDX6	peroxiredoxin 6
54617	5.43e-13	5.26e-14	0.1195	-7.52531	-0.899484	1481.31	INO80	INO80 complex ATPase subunit
3161	5.49e-13	5.32e-14	0.3893	7.52375	2.92917	33.81	HMMR	hyaluronan mediated motility receptor
374882	5.49e-13	5.33e-14	0.1901	7.52352	1.4305	348.71	TMEM205	transmembrane protein 205
7536	5.52e-13	5.36e-14	0.131	-7.52275	-0.985361	5613.11	SF1	splicing factor 1
254251	5.58e-13	5.42e-14	0.271	7.52135	2.03822	1405.29	LCORL	ligand dependent nuclear receptor corepressor like
10522	5.58e-13	5.43e-14	0.1374	7.52124	1.03344	613.09	DEAF1	DEAF1 transcription factor
25790	5.6e-13	5.45e-14	0.3772	-7.52069	-2.8369	120.12	CFAP45	cilia and flagella associated protein 45
100293516	5.73e-13	5.57e-14	0.1734	-7.51776	-1.30345	512.84	ZNF587B	zinc finger protein 587B
712	5.83e-13	5.68e-14	0.4504	7.51536	3.38516	193.33	C1QA	complement C1q A chain
9122	6e-13	5.84e-14	0.2301	-7.51157	-1.72862	199.92	SLC16A4	solute carrier family 16 member 4
51430	6e-13	5.85e-14	0.1499	7.5115	1.12623	2654.74	SUCO	SUN domain containing ossification factor
400818	6.04e-13	5.89e-14	0.1382	-7.51058	-1.03824	988.01	NBPF9	NBPF member 9
3162	6.06e-13	5.91e-14	0.2041	7.51014	1.53262	1113.78	HMOX1	heme oxygenase 1
11313	6.28e-13	6.13e-14	0.1454	7.50528	1.09139	736.85	LYPLA2	lysophospholipase 2
340205	6.29e-13	6.14e-14	0.2906	7.50509	2.18088	608.03	TREML1	triggering receptor expressed on myeloid cells like 1
60672	6.3e-13	6.16e-14	0.1955	7.50469	1.46688	496.83	MIIP	migration and invasion inhibitory protein
57118	6.75e-13	6.6e-14	0.2687	-7.49563	-2.01393	2246.2	CAMK1D	calcium/calmodulin dependent protein kinase ID
4669	6.75e-13	6.6e-14	0.1606	7.49561	1.20363	385.59	NAGLU	N-acetyl-alpha-glucosaminidase
10922	6.78e-13	6.63e-14	0.1762	7.49496	1.32037	734.7	FASTK	Fas activated serine/threonine kinase
5469	6.79e-13	6.65e-14	0.133	-7.49469	-0.997168	1734.49	MED1	mediator complex subunit 1
23204	6.81e-13	6.67e-14	0.1359	7.49424	1.01883	3326.11	ARL6IP1	ADP ribosylation factor like GTPase 6 interacting protein 1
983	7e-13	6.86e-14	0.3513	7.49049	2.63121	51.49	CDK1	cyclin dependent kinase 1
619563	7.02e-13	6.88e-14	0.253	7.49012	1.89498	155.34	SNORA7A	small nucleolar RNA, H/ACA box 7A
221491	7.05e-13	6.92e-14	0.2098	7.48935	1.57132	296.3	SMIM29	small integral membrane protein 29
4155	7.05e-13	6.92e-14	0.1596	-7.48936	-1.19545	6935.98	MBP	myelin basic protein
1062	7.16e-13	7.03e-14	0.3144	7.48739	2.35428	118.63	CENPE	centromere protein E
51236	7.16e-13	7.03e-14	0.2163	7.48732	1.6192	261.29	HGH1	HGH1 homolog
5048	7.17e-13	7.05e-14	0.0933	-7.48702	-0.698544	3488.06	PAFAH1B1	platelet activating factor acetylhydrolase 1b regulatory subunit 1
3703	7.27e-13	7.15e-14	0.0899	7.48512	0.672664	1828.66	STT3A	STT3 oligosaccharyltransferase complex catalytic subunit A
1108	7.27e-13	7.15e-14	0.1589	-7.48517	-1.18963	4152.1	CHD4	chromodomain helicase DNA binding protein 4
27090	7.34e-13	7.23e-14	0.1921	7.48363	1.43794	205.19	ST6GALNAC4	ST6 N-acetylgalactosaminide alpha-2,6-sialyltransferase 4
9197	7.4e-13	7.29e-14	0.1187	7.48258	0.888098	1135.72	SLC33A1	solute carrier family 33 member 1
112268195	7.45e-13	7.34e-14	0.2607	-7.48158	-1.95009	75.44	LOC112268195
25764	7.58e-13	7.47e-14	0.1953	-7.47936	-1.46105	82.96	HYPK	huntingtin interacting protein K
50649	7.7e-13	7.59e-14	0.1461	-7.47718	-1.0924	596.28	ARHGEF4	Rho guanine nucleotide exchange factor 4
23201	7.7e-13	7.59e-14	0.2122	-7.47717	-1.58632	2249.36	FAM168A	family with sequence similarity 168 member A
26039	7.82e-13	7.72e-14	0.1716	-7.47506	-1.2826	356.82	SS18L1	SS18L1 subunit of BAF chromatin remodeling complex
107984841	8.16e-13	8.06e-14	0.2961	-7.46926	-2.2115	229.23	LOC107984841	replaced by ID 100288069
51026	8.35e-13	8.25e-14	0.2794	7.46621	2.08622	799.06	GOLT1B	golgi transport 1B
10452	8.49e-13	8.39e-14	0.1458	7.46399	1.08798	377.35	TOMM40	translocase of outer mitochondrial membrane 40
54664	8.53e-13	8.44e-14	0.3062	7.46324	2.28553	1814.75	TMEM106B	transmembrane protein 106B
154807	8.54e-13	8.46e-14	0.1346	-7.46297	-1.00447	388.71	VKORC1L1	vitamin K epoxide reductase complex subunit 1 like 1
[truncated: 18,215 more rows]
