# Supplementary material for: Ectopic B lymphocyte follicles exacerbate ischemic brain damage via MIF-CD74/CXCR4 and interferon signaling
Source: J Clin Invest. 2026 Mar 2;136(5):e196905. doi: 10.1172/JCI196905 (PMC12948440; doi:10.1172/JCI196905)
Supplement: Supplemental table 8 [file jci-136-196905-s248.xlsx]

## Sheet: Table S8 DAM markers
	p_val	avg_log2FC	pct.1	pct.2	p_val_adj	cluster	gene
Spp1	0	2.3057	0.864	0.771	0	2	Spp1
Lgals1	0	1.22109	0.897	0.873	0	2	Lgals1
Lgals3	0	1.10376	0.879	0.82	0	2	Lgals3
Pkm	0	0.924538	0.972	0.921	0	2	Pkm
Gapdh	0	0.904041	0.998	0.99	0	2	Gapdh
Cstb	0	0.870087	0.97	0.921	0	2	Cstb
Cfl1	0	0.85181	1	0.991	0	2	Cfl1
Ctla2b	0	0.788861	0.965	0.931	0	2	Ctla2b
Fxyd5	0	0.778767	0.927	0.901	0	2	Fxyd5
Myl6	0	0.778096	0.984	0.938	0	2	Myl6
Elob	0	0.769494	0.985	0.94	0	2	Elob
Tmsb4x	0	0.725663	1	1	0	2	Tmsb4x
Ftl1	0	0.719562	1	1	0	2	Ftl1
Tomm6	0	0.662979	0.972	0.937	0	2	Tomm6
Ppia	0	0.591932	0.999	0.998	0	2	Ppia
Actb	0	0.585295	1	1	0	2	Actb
Serf2	2.87281e-304	0.578487	0.998	0.984	5.74561e-301	2	Serf2
H2afz	1.17047e-299	0.747831	0.983	0.945	2.34094e-296	2	H2afz
Cox6c	2.5505e-294	0.665313	0.996	0.963	5.10101e-291	2	Cox6c
Oaz1	3.12343e-293	0.606939	0.992	0.971	6.24687e-290	2	Oaz1
Lilrb4a	5.93513e-292	0.616693	0.927	0.888	1.18703e-288	2	Lilrb4a
Tyrobp	2.26904e-291	0.42675	1	0.999	4.53807e-288	2	Tyrobp
Uqcr11	1.31075e-284	0.690309	0.973	0.938	2.6215e-281	2	Uqcr11
Sh3bgrl3	2.5418e-284	0.543017	0.998	0.991	5.0836e-281	2	Sh3bgrl3
Cox6b1	1.42452e-278	0.650669	0.99	0.964	2.84903e-275	2	Cox6b1
Chchd2	3.34429e-276	0.600502	0.991	0.96	6.68857e-273	2	Chchd2
Mif	1.67715e-262	0.760227	0.948	0.913	3.35429e-259	2	Mif
Syngr1	1.18494e-258	0.613498	0.988	0.97	2.36987e-255	2	Syngr1
Anxa5	9.54174e-255	0.784476	0.896	0.816	1.90835e-251	2	Anxa5
Tmem256	1.82484e-253	0.612321	0.97	0.927	3.64967e-250	2	Tmem256
Calm3	1.35626e-248	0.637881	0.919	0.885	2.71252e-245	2	Calm3
Aldoa.ENSMUSG00000030695	2.56084e-248	0.548025	0.97	0.939	5.12168e-245	2	Aldoa.ENSMUSG00000030695
Prdx1	8.38311e-246	0.685366	0.984	0.956	1.67662e-242	2	Prdx1
Ndufa1	3.7968e-243	0.613941	0.968	0.93	7.59359e-240	2	Ndufa1
Nme2	8.06623e-237	0.398025	0.996	0.988	1.61325e-233	2	Nme2
Atox1	5.46524e-235	0.549315	0.992	0.97	1.09305e-231	2	Atox1
Uqcrq	1.58837e-233	0.616452	0.977	0.95	3.17674e-230	2	Uqcrq
Gng5	1.8248e-232	0.511071	0.994	0.981	3.6496e-229	2	Gng5
Emp3	2.02251e-231	0.662714	0.888	0.816	4.04503e-228	2	Emp3
Apoc21	1.54475e-228	0.443901	0.917	0.922	3.08951e-225	2	Apoc2
Nme1	2.61577e-228	0.659353	0.92	0.89	5.23154e-225	2	Nme1
Uqcr10	1.79018e-224	0.611103	0.981	0.949	3.58037e-221	2	Uqcr10
Ndufa4	1.13441e-217	0.566253	0.981	0.959	2.26883e-214	2	Ndufa4
Cd5l	6.19921e-216	0.278496	0.765	0.77	1.23984e-212	2	Cd5l
Pfn1	1.82455e-214	0.517724	0.997	0.989	3.6491e-211	2	Pfn1
Dbi	9.91264e-207	0.637828	0.913	0.869	1.98253e-203	2	Dbi
Ifi27l2a1	6.38042e-206	0.757098	0.993	0.982	1.27608e-202	2	Ifi27l2a
Cotl1	2.86986e-204	0.593536	0.962	0.862	5.73972e-201	2	Cotl1
Aif1	4.40888e-202	0.551119	0.982	0.917	8.81776e-199	2	Aif1
Psmb6	5.80666e-195	0.550011	0.958	0.919	1.16133e-191	2	Psmb6
Atp5e	1.06055e-193	0.492348	0.993	0.981	2.12109e-190	2	Atp5e
Actg1	3.95769e-192	0.52731	0.999	0.98	7.91538e-189	2	Actg1
Rpl41	2.84322e-191	0.306876	1	1	5.68644e-188	2	Rpl41
Atp5g1	1.07809e-190	0.547439	0.968	0.934	2.15619e-187	2	Atp5g1
Cox5b	2.06203e-187	0.504185	0.989	0.974	4.12405e-184	2	Cox5b
Atp5j2	1.54978e-186	0.550051	0.985	0.959	3.09956e-183	2	Atp5j2
Akr1a1	9.13194e-186	0.507843	0.982	0.966	1.82639e-182	2	Akr1a1
Cd68	1.52609e-182	0.54068	0.987	0.96	3.05219e-179	2	Cd68
Ndufb8	1.842e-182	0.492299	0.963	0.94	3.68401e-179	2	Ndufb8
1110008P14Rik	4.31612e-182	0.305004	0.846	0.868	8.63223e-179	2	1110008P14Rik
Pgam1	6.62106e-182	0.64016	0.893	0.821	1.32421e-178	2	Pgam1
Calm1	1.03875e-180	0.608389	0.92	0.775	2.07749e-177	2	Calm1
Vim	1.04639e-180	0.484081	0.793	0.698	2.09277e-177	2	Vim
Cd521	9.77068e-179	0.47159	0.994	0.989	1.95414e-175	2	Cd52
Apoc41	5.45414e-178	0.522342	0.827	0.815	1.09083e-174	2	Apoc4
Ctsz	6.90748e-178	0.337571	0.999	0.999	1.3815e-174	2	Ctsz
Atp5mpl	1.71841e-175	0.466923	0.97	0.944	3.43682e-172	2	Atp5mpl
Ap2s1	4.28336e-174	0.505104	0.924	0.89	8.56673e-171	2	Ap2s1
Rps2	1.52383e-171	0.302444	1	1	3.04767e-168	2	Rps2
Ndufv3	2.91274e-170	0.509991	0.953	0.923	5.82549e-167	2	Ndufv3
Atp5k	9.12528e-170	0.572526	0.917	0.879	1.82506e-166	2	Atp5k
Fth1	2.57833e-168	0.404848	1	1	5.15667e-165	2	Fth1
Rbm3	2.24281e-167	0.42339	0.997	0.995	4.48562e-164	2	Rbm3
Tspo1	4.01424e-166	0.440342	0.992	0.981	8.02848e-163	2	Tspo
Selenow	3.14985e-164	0.485925	0.962	0.937	6.2997e-161	2	Selenow
Fcrls	4.06085e-164	0.547075	0.989	0.95	8.1217e-161	2	Fcrls
Atp5l	1.03972e-163	0.431737	0.992	0.98	2.07945e-160	2	Atp5l
Capg	4.45246e-162	0.675848	0.816	0.78	8.90492e-159	2	Capg
Hmgn2	1.66668e-161	0.615199	0.928	0.847	3.33337e-158	2	Hmgn2
Msrb1	1.40124e-159	0.506596	0.917	0.907	2.80247e-156	2	Msrb1
Ndufb1-ps	7.5929e-158	0.28471	0.971	0.964	1.51858e-154	2	Ndufb1-ps
Prdx2	9.99158e-157	0.483489	0.928	0.857	1.99832e-153	2	Prdx2
Ndufc1	1.73016e-154	0.561303	0.907	0.877	3.46032e-151	2	Ndufc1
Eno1	4.44307e-154	0.578409	0.932	0.887	8.88614e-151	2	Eno1
Prdx4	1.83117e-153	0.472403	0.927	0.9	3.66234e-150	2	Prdx4
Sem1	7.30198e-150	0.451604	0.983	0.964	1.4604e-146	2	Sem1
Arhgdib	3.39853e-146	0.478996	0.979	0.953	6.79705e-143	2	Arhgdib
Fn1	1.00116e-145	0.627598	0.891	0.886	2.00231e-142	2	Fn1
Gnas	4.92285e-145	0.454536	0.967	0.897	9.84569e-142	2	Gnas
Atp5o	3.68288e-144	0.351149	0.915	0.894	7.36575e-141	2	Atp5o
Nedd8	3.64424e-142	0.455061	0.951	0.93	7.28848e-139	2	Nedd8
Ndufb6	1.17841e-141	0.41592	0.882	0.838	2.35682e-138	2	Ndufb6
S100a13	3.30694e-141	0.428529	0.888	0.868	6.61388e-138	2	S100a13
Hint1	5.90199e-139	0.391265	0.989	0.97	1.1804e-135	2	Hint1
Lamtor2	8.45011e-139	0.47985	0.924	0.862	1.69002e-135	2	Lamtor2
Tmsb10	1.54852e-138	0.49715	0.885	0.793	3.09704e-135	2	Tmsb10
Olfml3	1.51051e-137	0.536492	0.962	0.865	3.02102e-134	2	Olfml3
Txn1	4.32567e-134	0.51477	0.826	0.726	8.65134e-131	2	Txn1
Tubb5	6.94829e-134	0.476516	0.979	0.949	1.38966e-130	2	Tubb5
Cxcl16	9.09173e-134	0.517206	0.875	0.814	1.81835e-130	2	Cxcl16
Atp6v0c	3.73922e-133	0.338239	0.996	0.995	7.47844e-130	2	Atp6v0c
Gpx1	5.32082e-133	0.404414	0.975	0.952	1.06416e-129	2	Gpx1
Uqcc2	4.56902e-131	0.470089	0.885	0.84	9.13805e-128	2	Uqcc2
Cd72	3.23304e-129	0.602691	0.863	0.85	6.46607e-126	2	Cd72
Romo1	1.42336e-128	0.439652	0.907	0.91	2.84672e-125	2	Romo1
Rps20	1.69008e-128	0.260147	1	0.999	3.38016e-125	2	Rps20
Uqcrb	7.55669e-128	0.434153	0.965	0.947	1.51134e-124	2	Uqcrb
Arpc3	1.23789e-127	0.393704	0.99	0.973	2.47578e-124	2	Arpc3
Prdx51	1.75734e-127	0.42647	0.983	0.974	3.51468e-124	2	Prdx5
Eif5a	4.71696e-127	0.436771	0.982	0.963	9.43391e-124	2	Eif5a
Ldha	7.38941e-126	0.478112	0.962	0.938	1.47788e-122	2	Ldha
Ctsb	1.34768e-123	0.352204	0.999	0.999	2.69537e-120	2	Ctsb
Cox5a	4.40279e-122	0.399655	0.956	0.928	8.80558e-119	2	Cox5a
Cox7b	1.03819e-121	0.433525	0.914	0.892	2.07637e-118	2	Cox7b
Cyp4f18	1.23e-120	0.271929	0.922	0.899	2.46e-117	2	Cyp4f18
Fkbp2	1.87334e-119	0.435467	0.929	0.886	3.74668e-116	2	Fkbp2
Aldh2	8.25614e-119	0.393677	0.848	0.81	1.65123e-115	2	Aldh2
Ciao2a	1.37779e-118	0.419387	0.945	0.927	2.75559e-115	2	Ciao2a
Swi5	3.54509e-116	0.454787	0.862	0.822	7.09019e-113	2	Swi5
Akr1b3	4.79919e-116	0.436457	0.846	0.786	9.59838e-113	2	Akr1b3
Calr	1.34081e-115	0.461323	0.868	0.712	2.68162e-112	2	Calr
Cox7a2	1.37811e-115	0.366084	0.972	0.949	2.75623e-112	2	Cox7a2
Timp2	3.94351e-115	0.393759	0.996	0.975	7.88703e-112	2	Timp2
Ap3s1	4.19503e-115	0.266416	0.815	0.644	8.39005e-112	2	Ap3s1
Timm13	8.84432e-114	0.441553	0.881	0.87	1.76886e-110	2	Timm13
Bag1	6.41466e-113	0.447821	0.935	0.916	1.28293e-109	2	Bag1
Ucp2	2.59837e-112	0.420495	0.997	0.989	5.19675e-109	2	Ucp2
Rnaseh2c	2.55176e-110	0.34445	0.761	0.592	5.10353e-107	2	Rnaseh2c
Bsg	3.75173e-110	0.359605	0.972	0.962	7.50347e-107	2	Bsg
Pgk1	4.80962e-110	0.426637	0.875	0.844	9.61923e-107	2	Pgk1
Ybx1	5.21238e-107	0.381763	0.976	0.932	1.04248e-103	2	Ybx1
Ifitm21	4.16304e-106	0.391526	0.941	0.921	8.32609e-103	2	Ifitm2
Atp5j	1.48773e-104	0.403787	0.957	0.942	2.97546e-101	2	Atp5j
Cox8a	1.74595e-104	0.267114	0.992	0.992	3.49191e-101	2	Cox8a
Npl	2.77978e-104	0.42597	0.897	0.83	5.55955e-101	2	Npl
Fabp5	3.5137e-104	0.854952	0.687	0.665	7.0274e-101	2	Fabp5
Ran	3.68744e-101	0.410615	0.936	0.865	7.37488e-98	2	Ran
Lilr4b	3.46928e-99	0.300985	0.766	0.864	6.93855e-96	2	Lilr4b
Anxa2	6.92823e-99	0.334767	0.739	0.761	1.38565e-95	2	Anxa2
Lyz2	1.10681e-98	0.419602	0.992	0.973	2.21361e-95	2	Lyz2
Dynll1	1.29948e-98	0.375511	0.812	0.662	2.59896e-95	2	Dynll1
Myl12a	6.18921e-98	0.355805	0.92	0.882	1.23784e-94	2	Myl12a
Rpl17	4.63932e-97	0.250248	0.999	0.996	9.27863e-94	2	Rpl17
Rps27l	8.92335e-97	0.368555	0.935	0.917	1.78467e-93	2	Rps27l
Ctsd	2.19022e-96	0.309455	1	0.999	4.38043e-93	2	Ctsd
Selenoh	2.50212e-95	0.348052	0.909	0.892	5.00424e-92	2	Selenoh
Aprt	7.80115e-95	0.413441	0.899	0.927	1.56023e-91	2	Aprt
Hmgn1	2.22284e-94	0.366899	0.838	0.714	4.44567e-91	2	Hmgn1
Sec61b	1.41992e-93	0.323339	0.968	0.95	2.83983e-90	2	Sec61b
Tgfbi	2.23517e-92	0.253894	0.878	0.88	4.47035e-89	2	Tgfbi
Tuba1b	2.41149e-92	0.392422	0.956	0.941	4.82297e-89	2	Tuba1b
Hmox1	7.18791e-91	1.34367	0.93	0.919	1.43758e-87	2	Hmox1
Ndufb2	4.86613e-90	0.406732	0.853	0.871	9.73226e-87	2	Ndufb2
Igf1	6.01829e-89	0.28587	0.628	0.495	1.20366e-85	2	Igf1
Dnajc15	6.41142e-89	0.297475	0.846	0.771	1.28228e-85	2	Dnajc15
Ckb	1.32624e-86	0.378762	0.973	0.935	2.65248e-83	2	Ckb
Atp5g3	6.79566e-84	0.341599	0.927	0.919	1.35913e-80	2	Atp5g3
Sdf2l1	1.84111e-82	0.335415	0.865	0.753	3.68223e-79	2	Sdf2l1
Scn1b	1.27629e-80	0.281518	0.894	0.803	2.55259e-77	2	Scn1b
Pld3	5.81406e-79	0.33068	0.939	0.904	1.16281e-75	2	Pld3
Psme2	3.31645e-77	0.289062	0.952	0.905	6.63291e-74	2	Psme2
Cenpx	2.18977e-76	0.376895	0.862	0.864	4.37955e-73	2	Cenpx
Etfb	1.06419e-73	0.349965	0.85	0.807	2.12837e-70	2	Etfb
Tpi1	2.80729e-73	0.307949	0.796	0.718	5.61459e-70	2	Tpi1
Stmn1	6.45233e-73	0.523966	0.776	0.798	1.29047e-69	2	Stmn1
Ywhab	2.54187e-72	0.258114	0.872	0.714	5.08373e-69	2	Ywhab
Hsbp11	1.59528e-71	0.30675	0.939	0.943	3.19056e-68	2	Hsbp1
Hsp90ab1	1.94423e-71	0.277863	0.972	0.907	3.88846e-68	2	Hsp90ab1
Fundc2	3.41556e-67	0.357612	0.879	0.881	6.83112e-64	2	Fundc2
Gpr34	3.63568e-67	0.33527	0.962	0.881	7.27137e-64	2	Gpr34
Gatm	3.70387e-67	0.260969	0.883	0.8	7.40774e-64	2	Gatm
Prdx6	4.4097e-65	0.301567	0.867	0.844	8.8194e-62	2	Prdx6
1810037I17Rik	4.95168e-65	0.272559	0.852	0.795	9.90336e-62	2	1810037I17Rik
Gng12	3.16416e-64	0.279231	0.776	0.662	6.32833e-61	2	Gng12
Wfdc17	3.01181e-63	0.559256	0.808	0.878	6.02362e-60	2	Wfdc17
Lsm4	1.37163e-62	0.33747	0.875	0.903	2.74325e-59	2	Lsm4
Ms4a6d1	1.10623e-61	0.293407	0.979	0.956	2.21245e-58	2	Ms4a6d
Slamf9	1.40884e-61	0.286127	0.886	0.885	2.81768e-58	2	Slamf9
Lat2	5.10105e-61	0.257108	0.73	0.6	1.02021e-57	2	Lat2
Psma7	1.07261e-56	0.287679	0.93	0.903	2.14523e-53	2	Psma7
S100a1	3.57762e-54	0.364992	0.787	0.845	7.15525e-51	2	S100a1
Cycs	5.46318e-54	0.272931	0.879	0.869	1.09264e-50	2	Cycs
Gngt2	6.95231e-54	0.276769	0.892	0.816	1.39046e-50	2	Gngt2
Cd9	4.36901e-52	0.272959	0.994	0.983	8.73803e-49	2	Cd9
Cst7	1.52396e-46	0.317691	0.705	0.679	3.04793e-43	2	Cst7
Gyg	3.00954e-43	0.29637	0.828	0.844	6.01907e-40	2	Gyg
Serpinb6a	4.04177e-43	0.305155	0.589	0.509	8.08353e-40	2	Serpinb6a
Milr1	2.33051e-39	0.257397	0.849	0.87	4.66102e-36	2	Milr1
Plin2	7.50005e-37	0.345863	0.721	0.689	1.50001e-33	2	Plin2
Gm1673	1.12865e-34	0.330388	0.721	0.793	2.2573e-31	2	Gm1673
Saa3	1.63479e-30	0.351314	0.801	0.845	3.26959e-27	2	Saa3
Lpl	6.76512e-20	0.269133	0.629	0.633	1.35302e-16	2	Lpl
Apoc11	7.55548e-15	0.487656	0.823	0.896	1.5111e-11	2	Apoc1
