# Supplementary material for: Ectopic B lymphocyte follicles exacerbate ischemic brain damage via MIF-CD74/CXCR4 and interferon signaling
Source: J Clin Invest. 2026 Mar 2;136(5):e196905. doi: 10.1172/JCI196905 (PMC12948440; doi:10.1172/JCI196905)
Supplement: Supplemental table 9 [file jci-136-196905-s249.xlsx]

## Sheet: RT-PCR cohort
Sex	Age	ΔNIHSS	ΔmRS	IFIH1	IFIT2
Male	60	1	1	-8.375	-8.51
Male	61	7	3	-8.55	-9.135
Female	69	4	2	-8.415	-9.05
Female	50	1	1	-8.635	-8.57
Male	61	2	2	-8.86	-8.245
Male	67	12	4	-7.65	-8.065
Male	58	6	4	-5.95	-5.845
Male	59	3	2	-8.51	-8.115
Male	51	3	1	-9.135	-9.105
Male	60	1	1	-9.025	-9
Male	76	6	3	-8.74	-8.745
Female	53	5	2	-7.38	-7.01
Female	54	4	2	-8.875	-8.98
Female	52	2	1	-9	-8.73
Male	62	7	2	-8.35	-7.515
Male	66	2	2	-8.9	-8.835

## Sheet: scRNA-Seq
Healthy Control
Sex	Age
Female	61
Female	45
Male	65
Male	74
Ischemic stroke
Female	66
Female	52
Male	61
Male	71
