# Supplementary material for: Ectopic B lymphocyte follicles exacerbate ischemic brain damage via MIF-CD74/CXCR4 and interferon signaling
Source: J Clin Invest. 2026 Mar 2;136(5):e196905. doi: 10.1172/JCI196905 (PMC12948440; doi:10.1172/JCI196905)
Supplement: Supplemental table 11 [file jci-136-196905-s241.xlsx]

## Sheet: mouse
Gene	Sequence (5’-3’; forward - reverse)
Ifih1	TGTGCCAATCTTGATGCCTTTAC-ACTGCTCATAATGTTGGGTTCCA
Ifit1	CCAGAGAACAGCTACCACCTTTA-GAACTGGACCTGCTCTGAGATTC
Ifit2	AGGTCTGGAGCACTTCATTAGAA-ATTGCTCTCCAGTGACTCCTTAC
Ifit3	GCCATGTTCCGCCTAGAAGA-AATCGCTCCCCTTCAGCTTC
Isg15	GCAATGGCCTGGGACCTAAAG-GCAGTTCTGTACCACTAGCATCA
Oasl1	ATCTACTGGACCAAGCACTACAC-GAGCCACTATGTCCCATCTGTAG
Ccl2	TTAAAAACCTGGATCGGAACCAA-GCATTAGCTTCAGATTTACGGGT
Ccl5	GCTGCTTTGCCTACCTCTCC-TCGAGTGACAAACACGACTGC
Cd86	GACCGTTGTGTGTGTTCTGG-GATGAGCAGCATCACAAGGA
Il1b	TGTCTTGGCCGAGGACTAAGG-TGGGCTGGACTGTTTCTAATGC
Il6	CTGCAAGAGACTTCCATCCAG-AGTGGTATAGACAGGTCTGTTGG
Cd206	CTCTGTTCAGCTATTGGACGC-TGGCACTCCCAAACATAATTTGA
β-actin	GGCTGTATTCCCCTCCATCG-CCAGTTGGTAACAATGCCATGT
