# Supplementary material for: Ectopic B lymphocyte follicles exacerbate ischemic brain damage via MIF-CD74/CXCR4 and interferon signaling
Source: J Clin Invest. 2026 Mar 2;136(5):e196905. doi: 10.1172/JCI196905 (PMC12948440; doi:10.1172/JCI196905)
Supplement: Supporting data values [file jci-136-196905-s250.xlsx]

## Sheet: Figure 1
Fig1B
Number of B220/mm2
Sham	3d	7d	14d	28d	60d
0	0.613131	5.51818	18.3939	2625.41	2625.41
0	0.613131	0.613131	22.6859	2385.21	2897.26
0	1.22626	1.22626	21.4596	1927.16	2016.53
0	0.613131	4.29192	4.90505	3407.44	3188.2
0	1.83939	0.613131	7.35758	826.723	3954.86
0	0.613131	3.67879	18.3939	1402.14	3982.8
Ki67+B220+/B220(%)
0	0	0	0	14.8818	4.99804
0	0	0	3.8462	11.3245	9.9238
0	0	0	0	10.7002	9.08625
0	0	0	6.25	9.39702	6.68288
0	0	0	0	15.2047	5.67269
0	0	0	5.90278	10.9723	5.74541

## Sheet: Figure 2
Fig 2B-C
Cell Density/mm2
B220	IGD	IGM	CD138
2625.41	234.611	335.158	89.3755
2385.21	2117.08	1519.38	72.6176
1927.16	2150.6	1547.31	256.954
3407.44	2368.45	1999.78	94.9615
826.723	2547.2	1876.88	290.47
1402.14	2050.05	1865.71	117.305
%Ki67+ cells
B220	IGM	IGD	CD138
14.8818	12.5807	8.60215	0
11.3245	7.5132	10.3704	0
10.7002	15.7143	14.0351	0
9.39702	8.46405	10.4247	0
15.2047	11.3773	11.6936	0
10.9723	12.5	13.2353	0
Fig2D
%CD45high cells
IgM+IgD+	BLIMP1
11.3067	1.66
14.9948	1.39
11.5762	1.47
13.4722	1.71
6.79348	2.1
7.62008	2.13

## Sheet: Figure 3
Fig3A
B lymphocyte clusters
Cluster 1	Cluster 2	Cluster 3	Cluster 4
28.349	45.548	92.021	211.185
31.716	46.131	93.883	213.798
33.393	47.249	108.421	221.63
34.933	51.849	122.483	223.008
35.606	55.675	133.805	223.691
37.235	60.632	156.317	228.686
39.347	70.551	200.895	229.298
41.342	74.622	205.918	238.465
42.163	75.852	207.533	238.609
45.2	81.368	210.388	378.974

## Sheet: Figure4
Fig 4B
%GFP+ Cells					%Ki67 cells
Spleen	PBMC	Dura	Brain		GFP-	GFP+
54.9	50.9	32.5	15		5.56	20.5
46.7	47.5	31.2	14.7		0	16.3
46.9	48.8	25.5	15.2		2.86	19.1
48.1	51.3	26.5	15.4		2.73	9.09
Fig 4D
Total B			Progenitor B			Mature B			Transitional B
37	17.6		64.3	27.1		3	10.6		16	18.3
58.6	40.7		66.2	49		5.95	30.6		11.3	23.9
63.2	27.2		59.5	55.2		12.6	10.4		15.1	17.1
49.4	30.9		56.1	57.1		7.12	10.8		12.6	21.1
34.1	15.8		49.9	49		5.92	16.1		12.1	13.4
58.4	24.6		66.2	35		7.53	21.1		9.2	16.1
Fig 4E
Total B			Mature B			Transitional B
37.9	47.6		72.2	59.7		12	19.7
44.8	65.1		67.7	42.4		13.4	30
50.4	70.6		69.7	72.7		14.7	28.7
45.4	62.9		79.4	75.2		11.5	13.6
44.1	66.2		76.5	64.5		14.3	24.8
43.1	47.5		80.6	72		10.6	16.9

## Sheet: Figure 5
Fig 5B
B cell proportion%			B220/mm2
Isotype	CD20 mAb		Isotype	CD20 mAb
45.3	1.28		1301.52	40.9288
49	1.29		888.162	12.0379
49.8	1.49		876.99	72.2272
42.2	1.35		681.483	33.706
40.3	1.52		2128.24	36.1136
42.1	1.38		1385.31	40.9288
Figure 5D-G
CD4			CD4+FOXP3			MAP2(Infarction%)			LFB(Demyelination%)
Isotype	CD20 mAb		Isotype	CD20 mAb		Isotype	CD20 mAb		Isotype	CD20 mAb
538.074	61.6296		16.0387	16.1111		11.3245	6.38921		17.2307	12.2137
564.148	82.963		33.7461	13.4295		10.7002	7.37981		22.028	11.9001
182.518	28.4444		20	10		20.8304	6.02046		29.1239	18.4901
144.593	109.037		14.8284	15.3045		15.2047	5.56485		36.1445	13.679
194.37	120.889		20.9375	20.3866		10.9723	7.31649		21.0316	24.1148
187.259	56.8889		11.9332	6.25		9.6846	7.61597		44.2553	20.0671
LGAL3+IBA1+			IBA-1			AREA			VOLUME			SPHERICITY
Vehicle	CD20 mAb		Isotype	CD20 mAb		Isotype	CD20 mAb		Isotype	CD20 mAb		Isotype	CD20 mAb
27.8914	25.8898		1763.81	1580.19		1243.31	1499.88		1562.25	1763.06		0.523688	0.479353
28.5857	19.0011		1875.09	1101.68		1018.24	1351.29		1166.65	1420.82		0.533588	0.454
37.9069	29.6343		1669.22	1452.22		1051.93	1591.47		1263.13	1672.35		0.5376	0.432176
28.6787	21.4862		1569.06	1224.09		1237.4	1832.77		1415.33	2324.53		0.497067	0.469529
24.6229	18.3648		1836.14	1496.73		1154.38	1435.18		1486.25	1800.94		0.542313	0.498176
28.9281	24.6715		2192.24	1502.29		1058.67	1389.12		1252.13	1589.29		0.540733	0.482294
OLIG2			CD8
Isotype	CD20 mAb		Isotype	CD20 mAb
1251.92	1658.1		120.379	52.9666
1090.56	1324.25		81.8575	91.4878
929.203	1524.56		69.8196	45.7439
973.715	1368.77		130.009	43.3363
1318.69	1463.36		89.0802	62.5969
979.279	1663.66		120.379	45.7439

## Sheet: Figure 9
Figure 8H
GFP(%)			Mif(%)			B220			MAP2(Infarction%)			LFB(Demyelination%)
NC	shMif		NC	shMif		NC	shMif		NC	shMif		NC	shMif
81.8617	82.9487		15.6312	6.15948		2659.63	1832.44		9.69534	9.69806		29.49	10.0608
80.7511	79.3985		19.5876	8.4948		3924.54	1520.85		11.638	7.73297		31.1181	10.2115
80.5838	82.1793		17.0574	3.60399		2553.92	1991.94		10.4572	7.28809		21.9054	9.15878
84.6646	76.3		25.0991	4.88066		3791	255.948		11.1674	9.80532		28.2771	11.2725
83.7441	80.3363		18.4506	4.02398		1836.15	934.767		12.8868	8.40962		26.4558	16.9474
86.8306	83.3106		24.5482	7.82848		3399.66	901.382		10.6253	9.80532		24.2651	13.1069

## Sheet: Figure 11
Figure11A
Basal OCR				Maximal OCR				Basal Glycolysis				Maximal Glycolysis
NC	siIfit1	siIfih1		NC	siIfit1	siIfih1		NC	siIfit1	siIfih1		NC	siIfit1	siIfih1
0.507058	0.401475	0.422888		1.17587	0.704133	1.08753		1.16629	0.612722	0.890298		3.29557	1.48156	2.24296
0.71776	0.245186	0.549235		1.69795	0.491762	0.758825		1.8942	1.13386	1.22377		3.82013	2.46185	2.46562
0.847815	0.355775	0.619778		0.903248	0.685316	0.64286		1.89424	0.490383	0.915357		3.83658	1.08893	2.08507
1.60367	0.387663	0.3783		1.33476	0.673358	0.404534		1.83744	1.61589	1.14153		2.74924	1.84532	1.27526
Figure 11E
LGALS3(%)			Area(um2)			Volume(um3)			Sphericity			MAP2(%Infarction)				LFB(Demyelination)
Isotype	IFNAR-Ab		Isotype	IFNAR-Ab		Isotype	IFNAR-Ab		Isotype	IFNAR-Ab		Isotype	IFNAR-Ab			Isotype	IFNAR-Ab
33.3364	31.4096		1534.53	2534.27		2320.4	2897.67		0.556333	0.388		8.20782	6.23873			32.1659	14.8345
32.6969	26.2701		1539.53	2350.13		2349.6	3245.93		0.5588	0.445933		8.63236	6.85264			19.591	12.2944
44.5596	22.4976		1451.87	2048.6		2017	2422.8		0.539067	0.4254		10.4201	6.77748			26.6089	9.13917
32.2146	28.2924		1579.73	2220.27		2287.13	2709.47		0.5414	0.424		9.12358	6.84751			26.2778	13.527
31.633	31.0317		1536.27	2055.69		2184.53	2286.25		0.529867	0.408063		12.1404	8.28136			28.2138	17.7962
32.3255	26.5142		1774.33	2545.4		2431.07	2943.67		0.500267	0.400667		10.3959	5.23239			26.8386	11.7525

## Sheet: Supplementary Figure 2
%GL-7+ cells
B220	IGM	IGD
12.2302	8.53659	7.87402
7.77778	7.14286	12.9032
12.9032	9.88142	12.8205
8.49057	9.61538	8
9.09091	9.58904	9.41177
7.83132	11.5108	7.7381

## Sheet: Supplementary Figure 4
%Infiltrating immune cells
PBMC	Dura	Brain
99.9	13.5	3.99
99.9	25.2	1.65
99.9	18.6	3.02

## Sheet: Supplementary Figure 5
%Ki67 cells
1.14	1.11
1.77	1.48
1.26	1.2
1.25	0.99

[truncated: 6 more sheets: Supplementary Figure 6, Supplementary Figure 11, Supplementary Figure 12, Supplementary Figure 16, Supplementary Figure 17, Supplementary Figure 20]
